# Supplementary material for: The impact of early nutritional and immune status assessment on all-cause mortality in patients with intracerebral hemorrhage in the intensive care unit: a retrospective study
Source: Front Med (Lausanne). 2026 Jul 7;13:1852107. doi: 10.3389/fmed.2026.1852107 (PMC13385231; doi:10.3389/fmed.2026.1852107)
Supplement: Supplementary file 2 [file Data_Sheet_1.CSV]

los_icu	los_hospital	SAPSII	albumin	weight	gender	age	race	CCI	SOFA	APSIII	GCS	hemoglobin	platelets	lymphocytes	HALP	PNI	NRI	temperature	MAP	glucose	WBC	BUN	creatinine	sodium	potassium	chloride	INR	PT	APTT	ventilation	vasoactive agents	malignant_cancer	myocardial_infarct	congestive_heart_failure	liver_disease
1.93	5.897916667	38	3.6	57.1	M	84	WHITE	12	3	42	14	13.15	234.5	0.5895	11.90060981	38.9475	96.89618182	37.40666667	77.80769231	216.5	6.8	13	0.8	138	4.4	100	1.05	11.5	29.95	1	0	0	1	0	0
5.74	16.63402778	28	3.3	75	F	66	UNKNOWN	8	3	36	15	8.2	257	2.4864	26.17976031	45.432	106.0006364	36.68857143	91.72222222	228.8	9	17	1.2	144.5	4.15	105.5	1.1	11.6	32.85	0	0	0	1	0	0
2.63	27.71944444	34	4.4	74.2	F	62	UNKNOWN	7	4	51	10	13.25	201.5	2.205	63.79727047	55.025	121.7730909	37.36	99.3125	156	7.5	0	1.2	133	4.2	101	1.1	11.8	32.8	1	0	0	0	1	0
4.96	4.994444444	27	4	98.8	F	57	WHITE	12	2	21	14	8.95	286.5	2.14	26.74066318	50.7	122.944	36.835	83.96	107.5	8.25	13	0.6	139	3.95	103.5	1.15	12.75	25.1	1	0	0	0	0	0
12.51	15.40625	23	4.2	76.8	F	56	BLACK	5	1	43	15	13.65	408	2.6576	37.34318824	55.288	111.8081538	37.45142857	73.96296296	112.4	10.35	12.5	1.05	137.5	3.45	102.5	1.45	15.6	27.6	0	0	0	0	0	0
1.2	1.2	26	3.8	56.5	M	85	WHITE	3	1	32	10	10.45	199.5	1.785	35.53	46.925	99.41927273	37.668	102.2777778	123.5	7.45	11.5	0.75	140.5	4.25	106	1.1	12	25.05	1	0	0	0	0	0
16	27.7	43	3.7	53	M	70	UNKNOWN	6	4	27	15	14.05	145.5	1.47	52.52092784	44.35	89.09453846	36.918	89.17142857	95.5	9	22	0.8	142.5	3.3	102	1.8	19.75	40.85	0	0	1	0	0	0
1.97	3.872222222	38	3.85	68.9	F	80	WHITE	5	2	39	13	11.95	306.5	0.915	13.73470228	43.075	109.5652273	36.64857143	78.82142857	111.5	17.25	27	1.2	142.5	4.7	107.5	1.3	13.8	32.2	0	0	0	0	1	0
2.23	37.06944444	38	3.7	45.8	M	77	OTHER	7	4	47	9	9.9	297	1.28	15.78666667	43.4	89.81772727	37.49375	83.71153846	178.5	14.75	16	0.7	141	3.85	98.5	1.2	13	28	0	0	0	0	0	0
1.93	4.690972222	20	4.1	60.4	F	55	BLACK	6	3	34	14	11.15	160	0.702	20.05745625	44.51	99.79792308	36.79666667	82.14285714	116.6	8.15	32.5	5.5	137	3.95	99.5	1.7	18.65	44.1	1	0	0	0	0	0
1.8	5.989583333	26	4	71.3	F	88	WHITE	8	1	20	15	13.45	157.5	1.5744	53.77950476	47.872	105.3016923	36.82714286	79.875	87.8	19.1	63.5	1.05	138.5	4.7	103.5	1.15	12.25	36.8	0	0	0	0	0	0
3.26	7.058333333	43	3.9	82	F	66	UNKNOWN	2	3	49	11	13	180	1.71	48.165	47.55	110.6771538	36.67833333	102.7272727	123	15.6	9.5	0.95	132	3.85	96	2.35	25.65	31.2	1	0	0	0	0	0
1.32	3.944444444	28	4	53.7	M	71	WHITE	6	3	38	11	15.4	225.5	1.512	41.30341463	47.56	94.01061538	36.8875	74.54054054	146.25	5.25	14	0.4	137	3.85	104	2.3	23.85	40.85	0	0	0	0	0	0
2.73	10.64930556	33	3.9	51.6	F	81	WHITE	6	2	23	14	12.4	217.5	1.28	28.46013793	45.4	97.19318182	37.75428571	87.875	136.875	6.95	34	1.35	140	3.4	103	1.15	13.35	21.75	1	0	0	0	1	0
1.42	9.495138889	24	3.5	67	F	83	WHITE	8	3	37	14	11.8	250	0.5076	8.385552	37.538	102.9131818	35.94285714	86.66666667	174.3846154	24.95	35.5	1.85	125.5	4.8	91	2.1	22	36.35	0	0	0	0	1	0
14.84	63.70694444	44	3.8	73.3	F	48	BLACK	5	14	55	15	7.15	117.5	1.8	41.62212766	47	112.1567273	37.72166667	94.7826087	156.1666667	13.6	21.5	0.8	136	4.1	99.5	1.1	11.4	30.85	0	0	0	0	0	0
5.79	15.70555556	35	3.9	73.1	M	72	OTHER	4	2	16	12	11.5	181.5	1.59	39.29008264	46.95	113.4940909	36.71571429	90.83333333	90	12.75	12.5	0.55	138.5	3.55	104	1.1	11.5	24.3	0	0	0	0	0	1
2.32	5.119444444	49	4.2	68.2	M	87	WHITE	8	8	49	12	15.4	176.5	1.73	63.39739377	50.65	106.2909231	36.99	78.25	104.6	12.6	13.5	1.4	138	4.2	103	1.9	20.2	45.25	0	0	0	1	1	0
2.69	6.524305556	38	3.7	84	M	83	WHITE	9	3	46	10	14.2	171	1.2474	38.32654737	43.237	108.9822308	36.118	75.09375	157.3333333	5	4.5	0.55	136.5	3.75	106	1.55	16.45	35.85	0	0	0	0	0	0
4.99	7.622222222	32	3.8	119.3	M	74	WHITE	2	3	47	13	14.65	142	0.56	21.9543662	40.8	147.0330909	36.98166667	87.05555556	130.3333333	10.8	23	0.9	139	3.7	101.5	1.25	14.35	25.15	0	0	0	0	0	1
2.87	6.9875	38	4.2	111.2	M	65	WHITE	3	2	30	15	14.1	179.5	0.8904	29.37575933	46.452	133.8770769	37.776	68.4	107.5555556	20.85	7.5	0.8	141	3.65	108.5	1.45	15.85	19.9	0	0	0	0	0	0
1.97	6.859722222	28	4.4	99.3	M	70	WHITE	9	5	35	13	12.6	97	0.65	37.15051546	47.25	129.2207692	36.195	73.19512195	156.6	6.95	11.5	1.2	138	3.9	103	1.05	11.6	30.85	0	0	0	1	0	0
14.02	16.19513889	39	4.4	86	M	85	WHITE	2	5	36	8	14.6	246.5	0.9499	24.75520325	48.7495	120.6883077	37.09166667	72.5	181.4	13.3	18	1.05	149.5	4.2	105	1.2	13.85	18.9	0	0	0	0	0	0
7.16	20.97847222	31	4.7	59.16666667	F	77	OTHER	2	2	49	10	10.7	256	1.07	21.01964844	52.35	107.9406923	37.07142857	88.06451613	108.6666667	13.35	32.5	1.15	144.5	3.4	105.5	2.05	22.45	30.9	1	0	0	0	0	0
3.45	56.78194444	55	2.85	111	F	62	WHITE	9	13	95	14	10.1	62	1.2956	60.15136452	34.978	113.6472692	36.65454545	75.47368421	219.5714286	13.2	11	0.5	146.5	3.7	109.5	1.2	12.7	25.5	0	0	0	0	0	0
2.18	18.0875	45	3.4	63	M	85	UNKNOWN	9	4	39	11	10.55	329.5	0.69	7.511471927	37.45	98.39145455	37.95466667	83.125	126.6666667	16.05	18.5	0.9	137	4.5	98	1	10.75	25.35	1	0	0	0	0	0
6.56	9.435416667	13	4.9	60	F	24	UNKNOWN	8	1	25	14	13.2	199	0.79	25.67698492	52.95	111.4533077	37.14142857	100.75	116.2	5.7	23	1.2	140	4.7	104	1	11.2	29.1	1	0	0	0	0	0
3.54	6.549305556	34	3.7	89.6	F	83	WHITE	7	4	25	14	13.75	155	1.07	35.12016129	42.35	112.5748462	36.66833333	91.19047619	83	6.5	16	0.95	139	4.1	105.5	1.1	11.95	36.35	1	0	0	0	0	0
22.8	39.00694444	17	4.4	80.76666667	M	57	ASIAN	6	1	20	15	14	260	6.7954	160.9987077	77.977	117.3309231	36.878	85.75862069	146.4	9.25	44.5	3.35	141.5	4.7	110.5	1	11	31.2	1	0	1	0	0	0
6.95	6.995833333	23	4.3	84.7	M	51	WHITE	10	1	22	15	12.45	314	1.74	29.66589172	51.7	128.245	36.47714286	85.04545455	136.2	8.65	24	1.1	133.5	4.3	98.5	1.05	11.45	29.35	0	0	0	0	0	0
2.26	12.56597222	38	3.8	37	F	73	UNKNOWN	6	4	42	9	11.15	203.5	1.46	30.39813268	45.3	84.63472727	38.17866667	82.51785714	153.3333333	1.6	11	0.7	135	3.8	103	1.6	17.35	34.75	1	0	0	1	1	0
8.63	9.202777778	35	4	83.2	M	68	BLACK	4	3	34	11	13.25	140.5	9.665	364.5871886	88.325	112.936	36.70333333	91.84615385	116	9.4	34.5	1.55	145.5	4.55	112	1.1	12	34.9	0	0	0	0	0	0
4.67	4.658333333	33	3.3	148.8666667	M	80	BLACK	8	4	37	14	14.7	183	1.01	26.77327869	38.05	144.6406923	37.49333333	85.30769231	102.75	8	12.5	0.6	145	2.9	105	1	11.7	24.35	0	0	0	0	1	0
7.72	15.72847222	34	4.3	127.1	M	58	UNKNOWN	5	6	51	11	17.8	243.5	1.78	55.9512115	51.9	145.5665385	36.795	70.68181818	97.5	15.35	21	1	140	3.95	103.5	1.5	16	114.9	0	0	1	0	0	0
6.97	13.99444444	37	3.5	64.56666667	M	70	UNKNOWN	5	5	34	15	12	192.5	0.88	19.2	39.4	101.0682727	36.53666667	87.2	150.5	11.1	15.5	0.75	133.5	3.95	96.5	1.15	12.85	27.25	1	0	0	0	0	0
8.03	8.029166667	27	4.2	85.9	M	67	UNKNOWN	6	1	27	13	13.65	192	1.7	50.7609375	50.5	117.6461538	36.89714286	77.96666667	129	14	11.5	0.6	136.5	4	103	0.95	10.55	22.4	0	0	0	0	1	0
2.71	7.652083333	32	4.9	85.5	M	68	OTHER	3	6	45	10	13.85	152.5	1.6851	74.98971246	57.4255	127.8125385	36.3025	81.53125	129.3333333	6.5	16	0.95	145	3.85	110	1.15	12.65	29.35	0	0	0	0	0	0
10.96	25.78888889	43	4.1	76.3	M	89	WHITE	7	6	25	15	12.75	166.5	0.59	18.52387387	43.95	118.8982727	37.00454545	104.5555556	103.75	18.1	18.5	0.75	136.5	3.95	104	1.4	15.5	33	0	0	0	0	0	0
2.97	4.815972222	35	3.8	74.6	F	73	WHITE	3	3	46	12	13.85	236	1.7028	37.97388305	46.514	104.4407692	37.41333333	78.3	127.25	7.9	20	0.9	144	4.2	111	1.05	11.3	20.9	1	0	0	0	0	0
2.8	6.488194444	37	3.45	97.83333333	F	75	WHITE	8	3	43	10	14.55	235.5	2.032	43.31266242	44.66	114.1343462	37.37142857	68.69565217	151	10.85	15	1.05	145.5	3	100	1.3	14.15	28.5	0	0	0	0	0	0
1.96	10.725	32	2.9	64.5	M	76	WHITE	11	2	36	13	9.1	259	0.8066	8.2186	33.033	84.56023077	37.44285714	90.2	108	18.1	7	1.05	142	3.6	98	1	11	23.3	1	0	0	0	0	0
1.87	8.426388889	30	4.3	62	M	81	WHITE	9	0	22	15	12.9	234	0.92	21.80871795	47.6	111.0342727	37.835	94.125	187	20.2	27	1.45	145.5	4.45	108	1.1	12.35	31.6	0	0	0	0	0	0
18.78	22.66736111	45	3.3	63.9	M	69	UNKNOWN	1	4	41	15	12.7	231	0.91	16.51	37.55	97.58481818	36.58263158	74.58823529	129.3333333	23	17	1.3	134.5	4.25	96.5	1.05	11.4	28.8	0	0	0	0	0	0
4.46	4.495833333	28	3.9	59	M	91	WHITE	6	1	33	14	12.55	159.5	1.45	44.49545455	46.25	102.8037273	36.99833333	91.92105263	137	24.55	14	0.9	141.5	3.9	109.5	1.15	12.15	28.35	1	0	0	0	0	0
11.79	33.54444444	20	4.7	80	M	46	UNKNOWN	3	1	32	15	12.65	176.5	1.41	47.4966289	54.05	121.3060769	36.50166667	93.53846154	98.33333333	8	12	0.5	139	3.9	100	1.2	13	32.1	0	0	0	0	0	0
23.94	23.98263889	26	4.5	76.2	F	57	ASIAN	6	5	43	15	10.8	264.5	4.45	81.76559546	67.25	124.7784545	36.89307692	76.10344828	168.5	7.95	13.5	0.65	142	4.1	104.5	0.95	10.55	30.15	1	0	0	0	0	0
2.31	5.5375	46	3.6	106.5	F	77	UNKNOWN	7	7	38	15	10.45	321	2.22	26.01757009	47.1	121.9278462	37.79875	89.58333333	116.5	10.05	23.5	2	141.5	3.95	102.5	1.2	12.5	25.4	1	0	0	0	1	0
21.83	27.52777778	58	4.1	54.3	F	78	UNKNOWN	6	7	88	15	10.15	80	2.45	127.4459375	53.25	102.2182727	36.93	94.92	126.5	9.4	49.5	2.3	143.5	3.6	107	1.45	15.65	90.15	0	0	1	0	0	0
4.57	10.61041667	17	4.1	127.7	F	54	WHITE	8	2	30	14	12.6	250	1.38	28.51632	47.9	142.9734615	36.13833333	87.75	147.6	10.95	16.5	0.9	133	3.8	100.5	1.1	11.6	29.1	1	0	0	1	0	0
4.15	6.329861111	29	3	55.6	F	85	WHITE	7	3	33	11	9.75	123	0.93	22.11585366	34.65	86.82490909	36.81714286	62.91666667	97.5	6.85	28	1.2	133	4.5	97.5	3.2	31.3	27.5	0	0	0	1	0	0
3.26	4.25625	30	4.8	95	M	84	WHITE	6	0	28	15	11.75	164.5	0.8	27.42857143	52	143.4992727	37.456	87.15384615	184.5	7.8	49	4	140	4.4	101	1	11.1	27.1	0	0	1	0	0	0
1.91	7.103472222	20	3.8	60.15	F	58	WHITE	3	2	33	12	12.5	201	1.37	32.37562189	44.85	102.1866364	37.42875	83.2	115	8.25	35.5	1.45	135	4.85	98	7.9	90.35	79.65	1	0	0	0	0	0
3.89	6.818055556	30	4.4	108.7	F	70	WHITE	8	2	30	13	15.2	161.5	1.5946	66.0352	51.973	135.2512308	37.82333333	87.93333333	93.25	13.1	6	0.65	132	5.1	92	1.05	11.45	33.45	1	0	0	0	0	0
3.84	3.777083333	42	4.4	58.1	F	86	WHITE	11	4	28	15	12.2	186	0.91	26.2627957	48.55	102.7893846	36.66833333	86.64	98	10.9	8	0.7	157	3.55	119	1.1	12.4	25.2	0	0	0	1	0	0
3.01	12.18888889	32	3.7	69.2	M	73	BLACK	8	4	54	12	10.3	215.5	0.65	11.49489559	40.25	107.5591818	36.89	92.79166667	107.25	0.2	13	0.8	129	4.3	96	1.4	15.1	29.7	0	0	0	0	0	0
8.42	8.422916667	28	4.3	75.2	F	83	WHITE	6	2	32	15	11.75	132	1.4	53.58712121	50	112.2706923	37.62571429	72.52	113	8.25	21	1.6	139.5	4.1	105	1	10.7	30.25	1	0	0	0	0	0
3.03	10.87569444	22	4.2	84.2	M	62	BLACK	7	2	29	14	15.7	244	1.75	47.29303279	50.75	116.5555385	37.24571429	86.56	108.1666667	7.05	16.5	0.75	130.5	4.35	96.5	1.3	14.25	35.3	0	0	0	1	1	0
7.03	8.941666667	20	4.7	88.5	F	40	UNKNOWN	10	2	37	12	11.95	232	1.69	40.91329741	55.45	137.0820909	36.624	92.8	110.4	12.85	5	0.65	137.5	3.75	106.5	1	11.05	25.25	0	0	0	0	0	0
1.6	3.758333333	20	4.3	84	M	70	WHITE	7	0	24	15	13.05	301.5	1.32	24.56776119	49.6	127.7142727	36.91	84.16	129	17.8	7.5	0.7	143.5	3.2	95.5	1.3	14.05	29.25	0	0	0	0	0	0
1.79	4.494444444	28	3.9	68.3	M	75	WHITE	6	1	16	14	15.4	215	1.23	34.35990698	45.15	101.8880769	36.68428571	79.23076923	243.9	13.2	15	0.8	137.5	4.05	101.5	1.15	12.3	22.55	0	0	0	0	0	0
2.7	3.672916667	24	5.3	72.2	F	57	ASIAN	6	2	29	14	16.4	287	1.61	48.76	61.05	125.2360769	37.6525	63	334	8.35	35.5	1.8	138	3.2	98	1.05	11.75	44.95	0	0	0	0	0	0
3.74	3.645833333	9	3.8	109.4	F	29	WHITE	6	0	18	15	12.35	222	1.54	32.55504505	45.7	139.5270909	36.92	90.89285714	230.2857143	9.5	29	0.95	139	4.35	101.5	1.45	15.45	34.15	0	0	0	0	0	0
2.78	22.90625	24	3	84.3	F	64	OTHER	5	4	38	14	9.3	249.5	0.58	6.485771543	32.9	98.75169231	37.60333333	88.66666667	158.8	8.7	21.5	0.4	143.5	3.85	105	1.05	11.35	31.6	1	0	0	0	0	0
19.59	19.58194444	34	3.4	85.4	F	62	WHITE	9	4	41	15	12.55	131.5	1.92	62.30144487	43.6	115.3747273	37.05285714	82.98076923	115	9.15	16.5	0.85	139.5	4.35	100	1.15	12.6	38.25	0	0	0	0	1	0
15.02	44.06388889	45	3.6	63.6	M	64	UNKNOWN	5	8	41	9	12.25	216	1.11	22.6625	41.55	101.8243636	36.97166667	88.28571429	123.1666667	3.35	14	1	144	3.9	110.5	1.05	11.5	26.7	1	0	0	0	0	0
11.25	13.35208333	45	3.8	81.6	M	83	WHITE	6	7	34	12	12.35	148	1.853	58.75762838	47.265	108.9315385	37.7575	80.88	105	12.9	11	0.2	139	3.9	102	1.2	13.5	25.3	1	0	0	0	0	0
3.05	51.03125	40	2.6	93.7	F	81	UNKNOWN	4	1	24	15	7.55	518	1.1	4.168532819	31.5	109.7556364	36.77714286	64.54166667	108.75	11.5	13	0.85	136.5	3.55	97.5	1.15	12.45	31	0	0	0	0	0	0
15.6	40.67361111	39	3.9	48.3	F	74	OTHER	7	4	38	12	10.1	665.5	0.96	5.682103681	43.8	89.05730769	37.58	81.45833333	129.3333333	36.75	42.5	1.2	129	5.25	95	1.2	13.25	21.65	0	0	0	0	0	0
21.9	39.67361111	56	4.7	70	M	55	ASIAN	9	6	75	14	12.65	162.5	1.71	62.56495385	55.55	123.0557273	37.88461538	73.59016393	228.1428571	8.95	23.5	0.7	138.5	3.65	100	1.7	18.5	38.95	1	0	0	1	0	0
20.96	30.61458333	50	4.6	58.3	F	52	UNKNOWN	7	6	84	12	11.25	161.5	0.95	30.44117647	50.75	112.696	37.02666667	94.39130435	140.4	8.85	13.5	0.45	140.5	4.1	104.5	1	11.8	20.25	0	0	1	0	0	0
11.57	11.69444444	32	4.3	129	F	71	UNKNOWN	4	4	37	15	13.95	250	1.64	39.35016	51.2	146.7854615	36.75866667	88.42222222	169.7142857	12.6	9.5	0.7	134.5	3.75	99	1.45	15.9	27.8	1	0	0	0	0	0
2.29	2.774305556	24	4.4	75.4	F	47	OTHER	6	0	17	15	14.2	216.5	0.92	26.55039261	48.6	113.888	37.16666667	69.16666667	144.4	8.8	20.5	0.65	139	4.8	100	1.05	11	26.3	1	0	0	0	0	0
9.55	15.8125	46	4.4	57.1	F	91	UNKNOWN	3	4	56	13	11.85	210.5	1.8	44.58527316	53	108.8081818	36.61666667	80.47058824	82.75	4.65	10.5	0.65	148	3.4	114.5	1.45	15.7	26.35	1	0	0	0	0	0
3.53	7.354166667	28	4.6	73.45	F	47	WHITE	7	2	29	12	14.15	218.5	1.1	32.76842105	51.5	124.1824545	37.9925	77.06896552	162.2857143	8.3	15.5	0.55	138.5	4.05	103.5	1.3	14.3	30.1	0	0	0	0	0	0
18.13	31.77638889	48	5.3	129.9	M	56	WHITE	7	7	95	3	14.65	194	0.6624	26.51136495	56.312	162.2528462	36.668	88.2173913	124	10.2	19	0.85	135.5	3.9	103	1.15	12.25	28.2	0	0	0	0	0	0
5.9	5.896527778	20	3.4	79	F	40	UNKNOWN	5	1	29	15	10.4	259.5	2.22	30.25017341	45.1	110.5223636	37.03285714	87.12	117.2	9.55	24.5	1.2	140.5	3.95	104.5	1	11.1	28	1	0	0	0	0	0
2.66	2.661805556	29	4.25	76.2	M	63	BLACK	3	3	29	15	14.9	217	2.135	62.30362903	53.175	112.1677308	37.03285714	80.07407407	138.6666667	12.55	10.5	0.7	131.5	4.3	95	1.75	18.7	27.95	0	0	1	0	0	0
12	22.8125	32	4.3	116.4	F	74	BLACK	7	2	43	10	13.25	240.5	1.82	43.11621622	52.1	152.2793636	37.59428571	105.5833333	127	20.95	18.5	1.1	140.5	4.9	107	1.15	12.65	25	0	0	0	0	0	0
4.92	5.828472222	26	3.7	82.8	F	61	OTHER	9	3	19	13	14.45	113	1.13	53.465	42.65	108.2123846	37.645	83.44444444	102.5	19.6	119.5	3.9	138	4.15	103	1.45	15.75	25.35	1	0	1	0	0	0
12.13	19.14236111	15	4.6	118	F	47	UNKNOWN	5	1	35	15	14.45	191	0.58	20.18460733	48.9	144.1955385	37.54944444	80.8021978	214.625	9.25	14.5	0.85	138.5	3.9	102	1.1	12.8	19.9	1	0	0	0	0	0
28.98	31.78263889	26	4.8	55.6	M	55	ASIAN	7	2	28	15	14.1	142.5	4.15	197.1031579	68.75	113.6269091	37.1725	80.17647059	71.2	12.65	38.5	1.8	141	3.8	105	1.25	13.55	24.9	0	0	0	0	0	0
10.56	18.46666667	30	4.15	70.4	M	58	WHITE	5	5	60	9	10.6	264	0.96	15.99636364	46.3	106.9578077	36.84333333	86.33333333	254.5	4.05	14	0.85	127.5	3.85	98	1.3	14.2	33.3	0	0	0	0	0	0
1.55	7.661805556	20	2.55	87.9	M	61	UNKNOWN	6	5	33	14	10.55	36.5	0.68	50.11972603	28.9	94.36073077	37.48571429	83.88	119	10.5	15	0.8	139	4.4	106	1.25	13.6	27.15	0	0	1	0	0	0
1.43	7.334027778	36	4.5	62	F	55	WHITE	3	3	35	12	10.55	300.5	0.6346	10.02583527	48.173	114.0122727	37.16444444	75.77777778	119.6666667	12.35	11.5	0.65	143	3.7	110.5	1.25	14.4	24.7	1	0	0	0	0	0
20.04	30.28333333	31	3.9	79.4	M	52	WHITE	6	10	28	15	11.95	150	1.54	47.8478	46.7	109.0091538	37.875	88.34782609	258.3333333	11.55	19	0.8	147	4.45	109.5	1.15	12.5	28.9	0	0	0	0	0	0
2.02	2.929861111	31	4	58	M	89	UNKNOWN	5	1	20	13	12.95	221	1.76	41.25248869	48.8	103.5345455	36.76375	83.3	122.1111111	7.7	29	1.8	150	4.2	113	1.8	19.4	26.2	0	0	0	0	0	0
3.49	3.5125	15	3.4	110	F	39	WHITE	4	3	26	15	12.15	188.5	1.12	24.54493369	39.6	134.026	37.6	83.84	119.4	15.45	16	0.95	142	3.95	108.5	1.2	13.95	24.75	0	0	0	0	0	0
2.49	8.41875	50	4.2	60.1	M	82	WHITE	5	3	38	13	14	341	1.45	25.00293255	49.25	108.1047273	37.09428571	78.5	89	6.65	21	1	141	4.35	103	1	10.65	28.6	0	0	0	0	0	0
2.8	7.722222222	27	4.4	69	M	67	ASIAN	1	2	37	13	13.6	199.5	1.92	57.59037594	53.6	109.7821538	36.532	89.5	95.5	15.2	11	0.9	139	3.9	102	1.2	13.6	33.4	0	0	0	0	0	0
8.37	8.324305556	20	4.6	88.1	M	65	WHITE	4	1	28	14	16.45	314.5	1.26	30.31612083	52.3	125.0135385	37.31857143	78.42307692	96.6	11.15	11.5	1.1	139	3.75	100.5	1.05	11.3	31.4	0	0	0	0	0	0
1.72	13.56319444	31	4.25	88	M	56	WHITE	1	5	41	8	14.85	322	1.664	32.61465839	50.82	119.7378846	37.38833333	89.11111111	152.4	14.55	20	1.1	136.5	4.3	102.5	1.55	16.35	31.5	0	0	0	0	0	0
2.19	8.90625	45	4.2	59	F	79	WHITE	3	5	32	9	12.1	152	0.86	28.75342105	46.3	107.2707273	38.18181818	82.88888889	220.8888889	8.5	17.5	0.95	141.5	4.05	104	1.1	11.8	24.55	0	0	0	0	0	0
4.91	13.82916667	31	3.2	78.9	M	80	UNKNOWN	7	4	39	12	14.15	118.5	0.6014	22.98007764	35.007	98.26538462	37.622	96.36363636	133	12	24	1.15	146	5.1	109	1.15	12.55	24.25	0	0	0	0	0	0
2.93	12.65625	26	3.4	70	F	71	WHITE	5	2	34	14	10.15	535	0.67	4.321813084	37.35	103.6987273	36.9175	76.13636364	102.75	6.55	21	1.25	139.5	4.05	104.5	1	10.55	30.65	0	0	0	0	0	0
36.63	36.56180556	34	2.9	97	F	40	WHITE	3	9	55	15	9.95	318	1.157	10.49850157	34.785	105.4102308	37.23	118.9615385	115	12.75	14	0.8	139.5	3.8	105	1.2	12.6	29.3	0	0	0	0	0	0
5.05	9.947916667	41	3.9	57.3	M	80	ASIAN	6	4	57	10	9.6	241	1.7072	26.52181245	47.536	94.83115385	36.47571429	73.54285714	215.8	15.75	30.5	1.7	144.5	3.75	110.5	1	10.9	28.95	1	0	0	1	0	0
7.32	23.50694444	27	4	98	F	63	UNKNOWN	3	7	55	11	13	118.5	1.632	71.61518987	48.16	122.4307692	37.078	77.67142857	153.3333333	5.3	13	0.5	138	3.55	103	1.7	18.5	37.1	0	0	0	0	0	0
7.83	9.845138889	33	3.1	54	M	71	UNKNOWN	4	3	39	11	9.75	393.5	1.21	9.294091487	37.05	87.10081818	37.13833333	71.91666667	123.25	14.3	9	0.65	142.5	4.9	115	1.6	17.3	34.5	1	0	1	0	0	0
16	20.86944444	15	4.2	81.7	M	38	UNKNOWN	4	5	30	15	14.55	84.5	1.47	106.3097041	49.35	114.9516923	36.768	75.45	128.5	11.15	21	1.15	137.5	3.75	100.5	1.65	17.8	32.3	1	0	0	0	0	0
7.58	9.720833333	22	4.65	59.1	M	65	ASIAN	4	0	24	15	14.7	173.5	0.98	38.60974063	51.4	114.0470455	37.16666667	79.21621622	133.3333333	39.3	15.5	0.45	135.5	3.3	96.5	1.4	15.15	72.9	1	0	0	0	0	0
5.66	16.62152778	38	4.4	65.7	F	76	WHITE	5	5	50	12	13.55	219.5	0.4	10.86469248	46	107.6650769	36.94444444	72.16	155.2	16.95	34.5	2.4	141	4.4	107	1.1	12.15	34.35	0	0	0	0	0	0
1.05	2.897916667	29	4	92	M	52	WHITE	8	4	28	15	19.15	143	1	53.56643357	45	118.5815385	36.935	86.38461538	129.8571429	13.2	17.5	0.65	122.5	5.65	90	1.5	16.7	74.65	1	0	0	0	0	0
2.67	2.670833333	13	3.6	129	M	54	WHITE	10	1	19	15	14.8	232	3.14	72.11172414	51.7	136.3624615	36.91666667	75.5	167.25	7.25	21	0.65	143.5	4.75	106	1.2	12.8	27.2	0	0	0	1	0	0
6.14	45.03888889	33	3.7	54.5	M	71	OTHER	5	3	41	9	15.3	169	0.59	19.76325444	39.95	96.41390909	37.04666667	81.52380952	91.25	4.25	10	0.6	141.5	3.3	99.5	1.45	16.2	38.05	0	0	0	0	0	0
6.65	7.619444444	44	3.9	85.7	F	92	WHITE	8	4	42	13	12.8	286	2.7	47.12727273	52.5	123.0471818	37.4725	99.42307692	98	12.4	13	1.05	144	4.25	110	1.1	11.8	30.2	0	0	0	0	0	0
11.18	42.04305556	20	4.4	65.2	F	65	UNKNOWN	4	2	32	14	13.75	300	0.72	14.52	47.6	107.3443077	36.71357143	65.11111111	73.88888889	11.95	21.5	1.2	136	3.8	100.5	1.1	12.6	26.1	0	0	0	0	0	0
1.71	9.277777778	20	2.5	102	F	50	UNKNOWN	7	4	50	14	9.3	589	1.8576	7.332631579	34.288	114.5595455	36.53428571	81.84	98	8.9	17.5	1.05	140	3.95	105.5	1.25	14.6	33.45	0	0	0	0	0	0
3.39	8.319444444	30	3.9	79.16666667	M	72	WHITE	7	4	36	9	11.05	298	1.078	15.58939933	44.39	118.0937273	36.52666667	114.8387097	130.75	7.25	12	0.8	147	4.05	111.5	1.3	13.9	24.4	1	0	0	0	0	0
26.05	38.11458333	53	4.4	74.2	F	60	UNKNOWN	6	5	63	5	13.65	233.5	0.89	22.89224839	48.45	113.1181538	37.00625	90.66666667	149.2142857	9	14	1.05	146.5	4.15	110.5	1.3	14.05	31.8	0	0	0	0	0	0
15.6	44.50625	28	2.9	96.55	F	57	UNKNOWN	5	2	48	15	13.55	193	1.565	31.86356218	36.825	105.1215385	38.12416667	92	197.7777778	9.2	39.5	2.7	137	4.6	104	1.25	13.6	27.7	0	0	0	0	0	0
21.22	34.73263889	40	3.6	61	M	53	UNKNOWN	1	4	53	10	10.95	104.5	2.1	79.21722488	46.5	99.85309091	37.2375	82.36666667	126.25	15.45	14	0.7	148	3.7	112.5	1	11.8	19.4	0	0	0	0	0	0
4.69	4.720833333	26	4.05	101.4	M	73	WHITE	1	1	26	14	12.75	274	2.58	48.62217153	53.4	137.1841364	37	83.08823529	74	14.05	13.5	0.85	137.5	3.55	101.5	1.05	11.25	48.1	1	0	1	0	0	0
1.16	2.14375	33	3.75	72.8	M	64	UNKNOWN	6	2	36	13	12.7	225.5	1.04	21.96452328	42.7	111.0331364	36.66571429	87.92307692	107.6666667	9.25	18	0.9	140	3.95	106	1.3	14.5	26.9	0	0	0	0	0	0
3.17	6.994444444	35	3.9	180	M	68	UNKNOWN	6	3	39	13	12.05	300.5	0.82	12.82392679	43.1	173.5479231	37.43714286	78.13043478	130.4	16.2	27.5	1.75	141	3.85	100.5	1.1	13.4	21.9	0	0	1	0	0	0
2.02	2.05	26	4.1	63.1	M	85	WHITE	5	2	30	14	10.45	179.5	1.32	31.50718663	47.6	108.8902727	36.66	93.1	104.75	14.65	10	0.6	138	3.35	101.5	1.1	12.5	26.9	0	0	0	0	0	0
5.88	12.65902778	36	4.3	92	M	76	WHITE	6	2	51	11	13.95	190.5	1.44	45.34299213	50.2	123.0485385	37.77857143	81.75862069	154.8181818	7	6.5	0.9	141.5	3.6	100.5	1.05	11.3	30.2	0	0	0	0	0	1
20.67	62.60347222	19	4.5	69.4	F	51	OTHER	8	2	35	15	13.7	246	0.5985	14.9989939	47.9925	111.5277692	37.13285714	84.30769231	114	16.1	21.5	1.1	143.5	4	109.5	1.25	13.45	26.25	1	0	0	1	1	0
42.48	63.57916667	52	2.8	139.2	M	58	WHITE	2	9	85	8	12.95	359	3.03	30.60384401	43.15	130.9941538	36.77666667	80.58823529	145.6666667	7.4	48	1.1	145	4.8	108	1.35	14.6	24.4	0	0	0	0	0	0
3.85	8.732638889	37	4.3	107.6	F	85	WHITE	5	2	33	13	11.6	189.5	0.97	25.53224274	47.85	133.0565385	36.546	83.61538462	134.5	10.55	25	1.45	145.5	5.15	102	1.2	13.35	31.15	1	0	0	0	0	0
2.26	6.895138889	32	3.45	88.4	M	65	WHITE	6	2	27	13	11.8	254.5	0.935	14.95632613	39.175	108.0825	37.22166667	85.53571429	112	6.95	21.5	0.7	141.5	3.4	104	1	10.45	28.35	0	0	0	1	1	0
1.32	3.102777778	24	4.4	72	F	76	OTHER	1	3	28	14	13.15	160.5	3.31	119.3249844	60.55	111.7067692	36.77666667	79.79166667	94.6	10.75	16	1	139	4.2	101	1.3	14.1	20.4	1	0	0	0	0	0
8.7	16.32152778	19	3.2	156	F	56	WHITE	9	2	24	14	14.4	229.5	2.715	54.51294118	45.575	147.728	36.65833333	83.69565217	139	19.6	19	1.15	141	4.5	109.5	1.15	12.4	33.75	0	0	0	1	0	0
29.2	79.94444444	31	3.9	72.9	F	81	UNKNOWN	2	1	40	15	8.7	341	0.67	6.66659824	42.35	113.3424545	37.035	70.6	142.3333333	6.5	13	0.9	142	4.4	107	1.1	11.7	27.4	0	0	0	0	0	0
3.92	8.85	21	4.7	76.3	M	25	ASIAN	3	3	33	15	15.25	232	0.535	16.52850216	49.675	118.9323846	36.82571429	83.82142857	157.6666667	9.05	12	0.45	135	4	97	1.05	11.35	23.45	0	0	0	0	0	0
1.81	5.677777778	20	4	225	F	48	WHITE	12	0	18	15	14.05	244	2.21	50.90245902	51.05	230.1509091	37.24166667	93.72727273	127.2	12.2	27.5	0.7	144.5	3.55	108.5	1	10.45	28.65	0	0	0	1	1	0
38.61	38.64166667	44	4	81.03333333	F	62	WHITE	7	5	69	11	15.9	402	2.4522	38.796	52.261	120.998	37.055	102.4761905	121.8	10.1	12	0.75	138.5	3.85	102.5	1.2	12.9	28	0	0	0	0	0	0
2.9	3.950694444	30	4.5	97.6	F	60	WHITE	7	1	32	15	13.1	203.5	0.92	26.65061425	49.6	129.6191538	37.01428571	78.19230769	90.5	8.35	17	0.65	140	3.3	101.5	1.25	13.4	31.5	1	0	0	0	0	0
18.12	18.14583333	57	1.8	86	M	72	BLACK	6	6	93	12	9.6	277	2.6962	16.81961588	31.481	92.00563636	36.945	91.45	159.5	8.6	14	0.7	140.5	3.85	100.5	1.3	14.45	32.55	0	0	0	0	0	0
4.9	5.897222222	32	3.7	63.4	F	92	WHITE	5	1	34	15	10.9	168	0.33	7.921964286	38.65	95.76653846	37.26	100.9354839	161.75	18.15	14	0.7	141	3.8	106	1.15	12.3	26.05	1	0	0	0	0	0
25.93	25.92638889	15	4.2	57.9	M	25	UNKNOWN	5	1	15	15	12.75	223	0.39	9.365246637	43.95	99.68307692	37.11	82.35714286	171.75	11.5	13.5	0.65	145	3.6	107	1.2	13.35	28.65	1	0	0	0	1	0
1.05	5.097916667	24	4.2	78	F	78	WHITE	1	2	24	15	14.15	189.5	1.9305	60.54333245	51.6525	121.6761818	36.79666667	80.24	97.25	9.65	13	0.85	136.5	3.6	101.5	1.1	12.1	26.35	1	0	0	0	0	0
1.6	6.460416667	33	4.1	80	M	59	WHITE	1	5	41	7	14.1	176.5	1.0176	33.3300034	46.088	112.3720769	37.48166667	81.64285714	146	6.55	12.5	0.8	141.5	4.05	98.5	1.2	12.95	31.5	0	0	0	0	0	0
3.14	10.0375	17	2.7	206.7	M	57	WHITE	9	2	15	14	13.6	183.5	1.09	21.81188011	32.45	172.809	37.49833333	68.28571429	276	16.35	24.5	0.95	141	4.05	104.5	1.05	11.6	25.4	1	0	0	0	0	1
4.92	5.640972222	22	4.15	93.3	M	52	UNKNOWN	7	1	20	15	14	183	0.86	27.30382514	45.8	121.6490385	37.27833333	71.93103448	135	6.9	64.5	1.2	135.5	4.2	91.5	2.2	24.25	33.5	0	0	0	0	0	1
9.88	12.43819444	30	4.3	60.86666667	F	52	UNKNOWN	4	4	53	15	12.75	311	1.06	18.68633441	48.3	110.175	36.75571429	88.2	129	11.85	16.5	0.75	138	3.1	99	1.1	11.9	27.75	0	0	0	0	0	0
1.59	4.464583333	31	4.1	79	M	83	WHITE	5	2	35	11	14.1	232.5	1.463	36.3767871	48.315	111.7305385	36.80833333	106.2727273	172.4	15.95	19	1.25	138	3.8	100.5	1.1	12.8	20	0	0	1	0	0	0
7.74	10.73611111	30	3.8	91	F	56	WHITE	7	3	35	8	13.15	185.5	0.896	24.13645283	42.48	114.962	36.78666667	95.66666667	141	11.15	10.5	0.6	142	4.8	106	1.25	13.6	31.05	1	0	0	0	0	0
2.62	6.657638889	18	4.2	53	M	57	WHITE	6	2	48	14	10.8	234.5	2.13	41.20119403	52.65	102.7216364	36.42333333	75.21052632	133.5714286	15.7	25	0.8	135	3.6	101	1.7	18.8	27.6	1	0	0	0	0	0
1.07	2.027777778	20	3.9	96.3	F	61	UNKNOWN	4	2	36	15	14.25	190	3.3852	99.0171	55.926	119.8511538	37.185	88.40909091	105	7.1	12	0.7	141	4.6	100.5	1.05	11.1	31.85	0	0	0	0	0	0
6.79	12.69930556	20	5.2	99	F	70	WHITE	5	2	22	14	15.6	174	1.02	47.55310345	57.1	140.9403077	37.158	97.86363636	122.75	11.6	9	0.8	136.5	5.4	101	1.45	16.25	24.6	1	0	1	0	1	0
6.85	18.96736111	52	4.2	37	F	91	UNKNOWN	8	6	77	6	11	271	1.51	25.74243542	49.55	90.59072727	37.034	103.826087	113.8333333	13.75	18	0.7	137.5	4.1	105.5	1	11	25.6	1	0	0	1	0	0
1.98	9.817361111	42	3.9	72.13333333	M	71	WHITE	9	7	38	12	11.8	141.5	0.9052	29.43979081	43.526	104.3473077	37.12	75.79166667	94.4	10.15	13	0.35	135	3.9	91	1.1	12.15	25.65	1	0	0	0	1	0
24.92	51.90069444	33	3.1	114.7	M	62	BLACK	6	6	63	6	7.8	379.5	0.98	6.244110672	35.9	119.7434615	36.87	81.96153846	138	5	17	0.8	142	3.7	107	1.1	12.1	33.8	1	0	0	0	0	0
2.81	10.66041667	31	3.6	80.5	F	55	WHITE	5	1	31	15	12.25	150.5	0.5088	14.90902326	38.544	105.2478462	36.555	86.04	85.5	9.45	14.5	1	130.5	3.75	98	1.1	11.95	29.65	1	0	0	1	0	0
12.8	14.82222222	40	4.3	122.5	M	75	WHITE	5	5	41	15	12.7	208	0.938	24.62700962	47.69	142.6154615	37.268	72.70833333	83	13.65	47	2.55	125	7.2	94	3.95	43.65	85.65	0	0	0	1	0	0
1.78	1.741666667	33	4.7	59.6	F	83	WHITE	5	1	27	15	13.95	190.5	1.48	50.9376378	54.4	115.1706364	36.74571429	102.08	134.6	6.75	14.5	0.75	133.5	5.55	93	1.35	14.55	26.15	0	0	0	0	0	0
5.17	5.165972222	20	4.3	78.2	F	70	ASIAN	5	0	24	15	15.85	248	2.86	78.59810484	57.3	114.1953077	37.25	81.93548387	116.4	16.05	14	1.25	141	3.8	107.5	1.1	12.1	23.25	1	0	0	0	0	0
6.73	6.795138889	34	3.8	56	M	84	WHITE	4	2	32	13	11.3	348.5	0.59	7.269612626	40.95	99.04018182	36.26125	87.78125	140	8.45	16.5	0.95	142	4.3	106.5	1.25	13.8	30.75	1	0	0	0	0	1
1.51	3.450694444	8	4.9	95.9	M	38	BLACK	3	1	26	15	16.2	232	2.8993	99.20104914	63.4965	134.4845385	36.46	83.06896552	108.2	9.65	10.5	0.6	141	4.05	105	1.05	11.45	26.05	0	0	0	1	0	0
1.12	2.1125	33	4.1	49.8	M	88	WHITE	2	4	46	9	11.65	438	0.7344	8.008816438	44.672	98.80645455	38.16714286	88.59259259	135.8571429	13.15	18	0.95	143	3.4	108	1	11	21.7	0	0	0	0	0	1
1.36	21.94513889	51	3.8	59.4	M	88	UNKNOWN	11	5	29	15	9.7	151	0.77	18.79615894	41.85	101.618	37.53142857	68.60714286	226.5	6.25	25	1.7	141	3.75	109	1	11.1	29.35	0	0	0	0	0	0
1.89	4.921527778	21	4.3	94.2	M	57	UNKNOWN	2	4	16	15	13.6	132	2.57	113.8587879	55.85	124.4599231	37.42666667	95.73529412	121.6	9.4	18.5	0.85	136.5	5.2	97.5	1	10.6	25.25	0	0	0	0	1	0
4.79	4.797222222	29	4.3	72.5	M	77	UNKNOWN	5	1	24	14	13.4	229	2.68	67.4330131	56.4	110.5385385	37.20333333	92.34	135.75	8.9	11.5	1.35	151	4.3	113	1.4	15.3	48.2	1	0	0	0	0	0
2.27	12.21041667	31	3.4	71.05	M	55	BLACK	7	11	34	14	12.1	109	1.2672	47.82808073	40.336	104.4948182	38.14333333	82.54166667	146.6	13.3	19.5	1.1	138.5	3.95	105.5	1.05	11.6	24.95	1	0	0	0	0	0
3	8.6625	25	4.6	75.8	F	70	WHITE	3	3	35	12	12.95	258	2.08	48.02542636	56.4	125.9641818	37.54714286	89.4	100.6666667	10.55	64.5	2.3	139	4.2	100.5	1.55	17.15	29.95	1	0	0	0	0	0
2.07	8.984722222	26	4.4	116.8	M	57	WHITE	5	4	40	13	12.7	721.5	2.016	15.6138711	54.08	140.4476923	37.33142857	82.9375	138.4	14.6	12	1.1	138	4.2	100.5	1.15	13.5	25.25	1	0	1	0	0	0
19.35	21.31875	29	3.2	63.4	M	57	BLACK	6	2	24	15	11.05	204	1.6616	28.80106667	40.308	88.32153846	37.0275	109.5714286	117.5	13.25	19.5	1	144.5	4.2	108.5	1.2	12.6	27.25	1	0	0	0	0	0
12.87	12.91111111	31	4.4	89	F	56	WHITE	7	4	33	13	15.3	280	1.32	31.73657143	50.6	122.6129231	37.16714286	89.5	128.6	10.35	25	0.8	137.5	3.8	101	1.95	20.3	25.5	0	0	0	0	0	0
7.46	26.53402778	28	4.4	54.1	M	67	WHITE	5	2	38	11	12.4	278	1.12	21.98100719	49.6	106.5336364	36.62857143	85.84	117	13.5	59	7.25	140.5	4.9	99.5	1.1	11.9	23	1	0	0	0	1	0
2.21	4.225694444	25	4.8	98.6	M	54	BLACK	1	2	47	13	15.4	235.5	1.3936	43.74306242	54.968	134.7276923	36.70333333	63.03846154	154.1666667	11.2	24	0.7	133	3.75	99.5	0.85	9.3	24.45	0	0	0	0	0	0
3.67	6.636111111	36	3.9	66.6	F	69	WHITE	5	3	27	12	11.55	252.5	1.4976	26.71659089	46.488	108.5659091	37.99909091	74.45454545	138.5714286	7.35	18.5	0.9	140	4.2	109	1.25	13.65	26.55	0	0	0	0	0	0
1.13	23.96111111	15	4.8	78.5	M	57	WHITE	6	1	21	14	15.5	241	1.29	39.82406639	54.45	121.8327692	36.65833333	89.42857143	145.75	8.95	9	0.55	130	4.25	95.5	1.1	12.6	28.5	0	0	0	0	0	0
11.91	17.56319444	17	5	68	F	38	UNKNOWN	7	1	33	15	12.6	283	1.495	33.28091873	57.475	126.0063636	37.10166667	85.91666667	90	11.15	7	0.6	134	3.85	100	1.1	11.6	25.25	0	0	1	1	1	0
4.8	11.7375	34	2.1	67.5	F	73	UNKNOWN	7	4	38	14	8.65	179.5	1.57	15.88805014	28.85	82.44627273	36.805	85.91666667	136.25	9.3	14.5	1.05	140.5	4.15	104	1	11.05	30.05	1	0	0	0	0	0
1.61	3.250694444	24	3.2	78.2	F	73	WHITE	7	2	25	15	11.8	281.5	1.08	14.4869627	37.4	97.81630769	36.53636364	85.03448276	217	9.95	8.5	0.85	143.5	4.45	109	1.2	13.25	29.1	0	0	0	0	0	0
7.56	11.525	38	3.7	66.7	M	77	WHITE	6	2	34	14	11.6	177	1	24.24858757	42	105.6637273	37.02833333	75.61538462	279.6666667	14.9	6.5	0.65	145.5	4.25	112.5	1.15	12.4	86.8	1	0	0	0	1	0
2.93	11.84652778	28	3.5	57.1	F	77	WHITE	4	3	32	14	18.6	522.5	1.32	16.44631579	41.6	95.40718182	37.407	85.04347826	136	8.9	19	1.55	137.5	3.6	98.5	1.7	18	32.65	1	0	0	0	0	0
23.62	23.62361111	22	3.7	108.3	M	60	UNKNOWN	6	3	42	13	15.55	201	0.69	19.7508209	40.45	124.5716154	36.83142857	78.97058824	106.8333333	7.1	20.5	1.1	135.5	4.75	101	1	11.1	31.6	0	0	0	0	0	0
1.05	4.9375	26	3.8	69.4	F	91	WHITE	6	1	27	15	12.05	189.5	0.8	19.33087071	42	109.1998182	36.89571429	83.03846154	94.25	13.9	24.5	1.4	147.5	5.5	106	1.05	11.4	23.7	0	0	0	0	0	0
14.08	15.89861111	28	4.2	78.4	M	79	WHITE	6	3	33	14	11	131	1.795	63.30458015	50.975	112.8346154	38.04875	80.61538462	104.2	10.05	16.5	0.75	140.5	3.95	98.5	1	10.9	28.05	0	0	0	0	1	0
1.2	3.254166667	20	4.1	63	M	65	WHITE	10	0	18	15	14.35	235.5	1.2179	30.4268138	47.0895	101.4659231	37.23	79.56	230.6666667	9	10	0.9	138	4.2	103	1.1	11.7	23.9	0	0	0	1	1	0
1.1	4.421527778	37	3.65	108.3	F	55	WHITE	3	3	43	13	12.1	316.5	1.4348	20.02146667	43.674	123.8271154	36.575	96.83333333	156.8	12.3	20	1.05	138.5	4.25	103.5	1.1	11.6	27.3	0	0	1	0	0	0
3.81	5.838888889	13	4.5	79.4	F	54	OTHER	8	1	34	15	12	229	1.28	30.18340611	51.4	127.2046364	36.81714286	88.15384615	107.5	10.05	16	0.9	142.5	4.15	103	1.05	11.4	31.9	0	0	0	1	0	0
27.91	27.90555556	40	2.2	96	M	70	UNKNOWN	11	7	58	15	9.75	420	0.95	4.851785714	26.75	105.5434545	37.10428571	79.234375	287.5	3.1	12	0.3	141.5	3.6	109.5	1.55	17.1	35.8	0	0	0	1	1	0
1.54	1.547916667	26	3.7	63	M	63	WHITE	4	4	33	12	12.5	131	1.95	68.84541985	46.75	102.8584545	37.31	69.84	104.3333333	13.7	28.5	1.15	141	3.85	102	1.2	12.8	43.15	0	0	0	0	0	0
5.9	12.54305556	33	3.8	103.2	M	79	WHITE	9	3	32	15	10.7	203	1.06	21.23133005	43.3	134.8263636	38.175	104.1666667	131	9.55	19.5	1.6	147	4.35	113	1.4	15.9	62.45	1	0	0	0	0	0
3.08	7.459722222	28	4.3	57.5	M	67	UNKNOWN	6	2	21	13	12.95	180.5	0.5612	17.31325319	45.806	107.6224545	36.94571429	101.6315789	109.8	9.85	16	1.15	141	3.4	104	1.2	13.9	23	0	0	0	0	0	0
1.57	1.603472222	24	3.9	75.1	F	49	WHITE	8	3	36	15	12	276.5	1.71	28.94321881	47.55	115.0104545	36.768	64.95833333	108.75	12.3	17.5	1.05	143	4.5	104	1.05	11.3	23.5	0	0	0	0	1	0
5.79	5.839583333	40	4.3	85.3	M	85	WHITE	5	3	34	15	13.15	175	0.93	30.04962857	47.65	128.6999091	36.805	81	94	10.25	11	0.65	137.5	3.65	104.5	1.05	12.5	23.75	1	0	0	0	0	0
5.25	6.950694444	31	4	106.4	M	77	WHITE	8	2	26	14	13.6	207.5	1.26	33.03325301	46.3	140.2305455	37.53222222	90.75	139.1666667	12.05	11	0.8	138.5	4.25	102.5	1.05	11.65	29.8	1	0	1	0	0	0
2.54	2.570138889	24	4.5	77.4	M	49	WHITE	2	0	26	15	15.7	221.5	2.375	75.753386	56.875	125.6882727	36.98428571	93.33333333	158.8	13.8	53.5	3.65	144	3.85	108.5	1.1	12.1	27.95	0	0	0	0	0	0
23.98	29.10763889	34	3.95	98.4	F	78	WHITE	4	3	27	12	14.7	196.5	0.725	21.42347328	43.125	121.9428846	37.745	79.70833333	115.5	9.9	17.5	0.85	137.5	4.25	101	1.05	11.2	26.75	0	0	0	0	0	0
1.55	1.614583333	24	2.9	120.7	F	53	WHITE	4	3	39	14	12.65	357.5	2.86	29.348	43.3	134.6935455	36.9	87.42857143	89.4	6.4	19	0.9	136	4.1	104	1.1	11.85	31.95	1	0	0	0	0	0
1.53	1.619444444	26	4	95	F	70	WHITE	4	1	28	15	11.55	228	0.84	17.02105263	44.2	120.5061538	35.91529412	78.45833333	191.2	5.45	11.5	0.7	147	3.65	111.5	1.6	17.5	43.15	0	0	0	0	0	0
10.24	46.27708333	38	4.1	63.2	M	84	ASIAN	10	3	39	11	14.35	185	2.575	81.89195946	53.875	101.5942308	37.35727273	72.52	144.5	7.55	17.5	0.45	143	3.4	101	1.1	11.95	25.9	1	0	0	0	0	0
2.83	2.829166667	35	3.6	66.8	M	91	WHITE	2	3	25	14	8.8	471	1.035	6.961528662	41.175	96.45876923	36.965	79.95833333	110	13.9	44	1	148.5	5.3	109.5	1.5	16.3	27.4	0	0	0	0	0	0
2.54	6.629166667	32	2.4	85.5	F	62	OTHER	6	6	43	14	10.25	92.5	1.6875	44.87837838	32.4375	100.5605455	37	97	127.5	10.2	11	0.8	137	4	99	1.1	11.85	30.1	0	0	0	0	0	0
1.8	1.884027778	25	3.65	118	M	70	WHITE	6	1	20	13	14.2	247.5	1.45	30.36505051	43.75	130.0500385	37.09571429	105.7241379	120.6	9.5	18	1.1	138	3.4	99	1.1	11.95	25.5	1	0	1	0	0	0
4.92	4.936111111	44	3.55	64.4	F	83	WHITE	4	3	36	11	11.6	166	0.99	24.55915663	40.45	101.6864091	36.84333333	90.04166667	85	19.5	31.5	1.4	135.5	4.45	104.5	1.1	11.8	28.2	0	0	0	0	0	0
3.38	3.441666667	26	3.3	53.2	M	92	WHITE	9	1	39	14	12	219	1.1	19.89041096	38.5	89.47227273	37.07	93.625	121	8.4	14.5	0.65	140.5	4.2	106	1	10.7	27.4	0	0	0	0	0	1
41.97	41.96319444	32	4.6	48.5	M	57	WHITE	6	3	32	15	10.2	199	0.81	19.09809045	50.05	105.2658182	36.98	74.29166667	234	19.95	17	0.95	138.5	4.55	103.5	1.1	13.15	23.05	1	0	0	0	0	0
36.69	57.51111111	23	4	126.1	M	62	UNKNOWN	3	3	27	15	14.4	233	0.89	22.00171674	44.45	155.1667273	36.822	84.3	134.2	14.8	7.5	0.5	134.5	3.4	100.5	1	11.5	19.25	0	0	0	0	0	0
4.03	4.114583333	24	4.8	74	M	68	WHITE	5	2	41	15	13.05	170.5	1.84	67.5997654	57.2	118.9458462	36.95333333	69.9	314.4444444	7.6	24	0.8	139	3.7	98	0.9	10.1	22.7	1	0	0	0	0	0
5.08	5.083333333	42	3.3	123	F	77	WHITE	6	3	36	10	13.2	264.5	0.46	7.575652174	35.3	128.0462308	37.36166667	105.8571429	108	10.65	31	1.1	140.5	3.55	101.5	1.1	11.8	23.9	0	0	0	0	1	0
6.14	9.828472222	33	4.6	69.2	M	83	WHITE	12	3	40	14	12.9	139.5	1.2	51.04516129	52	120.9601818	37.04571429	77.80645161	116.3333333	9.55	26.5	1.15	139	4	102	2.25	24.6	33.5	0	0	0	0	1	0
11.55	19.58611111	36	3.45	88.5	F	66	UNKNOWN	2	3	39	8	13.05	204.5	2.1472	47.27252421	45.236	108.1466538	37.0375	93.64	154.25	13.15	20	0.9	135	4.1	104	1.5	16.45	28.15	1	0	0	0	0	1
1.87	10.74444444	22	4.3	94	F	76	WHITE	5	2	15	15	13.9	147	1.1349	46.14487959	48.6745	124.3316154	36.72166667	84.96	120	10.7	20.5	0.7	137	4.3	111.5	1.45	16	31.6	1	0	0	0	0	0
1.59	4.604166667	47	4.15	61.4	M	82	WHITE	7	5	42	11	9.9	282.5	1.58	22.97851327	49.4	108.3458636	36.75428571	102.75	90	6.1	9	0.75	138	3.55	101.5	2.2	23.95	41	0	0	0	1	1	0
2.08	13.7375	38	4	73	F	66	WHITE	5	4	46	14	12	136	1.07	37.76470588	45.35	106.3923077	37.36333333	71.92592593	147.3333333	12.85	18.5	1.1	139	4.05	105	1.65	18	26	0	0	0	0	0	0
5.88	26.83402778	52	3.4	73.9	F	82	WHITE	6	6	62	8	14.35	150	1.81	58.87326667	43.05	106.6556364	37.72142857	86.18518519	179	12.6	15	1.2	140	3.4	98	1.1	11.5	31.8	0	0	0	0	0	0
3	9.767361111	20	4.2	90.3	M	68	WHITE	8	0	25	15	12.75	170	0.87	27.405	46.35	120.4689231	37.1	71.60714286	118.1428571	9.85	41.5	2.6	140	5.1	104.5	1.1	11.85	38.1	1	0	0	0	0	0
3.84	7.703472222	22	3.6	66.5	F	63	OTHER	7	1	27	14	11.1	175	1.52	34.70811429	43.6	104.0230909	36.51714286	90.08333333	133	16.9	23.5	0.95	137.5	3.9	102	1.2	13.6	23.7	1	0	0	1	0	0
8.81	15.52569444	44	3.3	57.23333333	F	56	OTHER	5	6	49	7	11.55	175	0.9588	20.882664	37.794	92.53027272	36.73	95.38461538	118.5	18.35	10.5	0.65	136	3.8	100	1.25	13.85	26.2	1	0	0	0	0	0
2.83	3.83125	33	4	98.1	F	82	WHITE	1	3	39	10	12.75	192	1.1	29.21875	45.5	133.9376364	36.955	74.11111111	92	9.7	10	1	130.5	4.15	89	1	10.9	28.6	0	0	1	0	0	0
4.8	7.463888889	32	3.5	55.1	M	75	UNKNOWN	12	3	37	14	9.45	144.5	0.98	22.43148789	39.9	93.89081818	36.81714286	82.75	93.16666667	10.75	12.5	1.1	138.5	4.6	102.5	1.6	17.2	40.95	0	0	0	0	0	0
8.48	18.45	20	3.9	122.2666667	F	57	WHITE	3	2	38	10	10.9	511	1.83	15.22373777	48.15	150.7713637	37.3	89.32258065	179.1666667	7.35	9.5	0.5	143	4.35	104.5	1.05	11.7	28.1	0	0	0	0	0	0
16.23	16.31388889	13	4.8	98	M	52	WHITE	5	1	45	15	13.65	269.5	1.49	36.22441558	55.45	134.3427692	36.94571429	88.70833333	98	19.15	15	1	143.5	3.8	101.5	1.1	12.15	30.6	0	0	0	0	0	0
3.61	12.29305556	32	3.4	73.45	M	61	WHITE	5	3	29	13	11.65	177	0.9737	21.78997571	38.8685	97.747	37.045	89.09090909	116.25	12.45	13.5	0.65	143	3.6	105.5	1.15	12.65	31.45	1	0	1	0	0	0
2.57	2.56875	26	4.1	71	M	84	WHITE	6	0	19	15	12.4	177	2.86	82.14824859	55.3	114.8799091	37.15714286	101.1666667	130.1428571	13.85	26	1	143.5	4.3	104	0.9	10	20.7	0	0	0	0	0	0
9.23	28.14166667	46	4.1	67	M	92	UNKNOWN	6	6	56	9	12.1	222	0.55	12.29076577	43.75	111.8471818	36.89222222	75.52238806	90.88888889	9.55	12.5	1.2	141.5	4.55	105	1.3	13.6	26	1	0	0	0	0	0
7.95	14.83125	28	3.9	31	F	52	UNKNOWN	5	1	35	15	11.65	181.5	0.8625	21.5910124	43.3125	77.95869231	37.18333333	81.5	120	16.85	11	0.85	139	3.3	106.5	1.25	14.05	24.05	0	0	0	0	0	0
4.55	4.580555556	20	3.9	70	M	66	BLACK	5	1	22	15	12.4	159.5	0.95	28.80376176	43.75	102.9786923	36.9225	86.8	99	11.35	18	0.8	141	4.25	104	0.95	10.3	39.1	0	0	0	0	0	0
4.88	43.86875	35	4.3	76.2	M	73	BLACK	7	6	28	14	7.2	47.5	4.25	277.0105263	64.25	112.9122308	36.77833333	88.82608696	116	15.45	19.5	1.05	135.5	3.7	101	1.15	12.4	21.35	1	0	1	0	0	0
1.44	6.244444444	10	4.3	86.2	M	32	WHITE	7	0	22	15	15.25	314	2.108	44.02296178	53.54	119.3276154	36.41625	75.77142857	210.6666667	8.75	98	4.05	139	3.5	91.5	2.8	30.1	68.05	0	0	0	0	0	0
7.22	11.09861111	27	4.2	79.1	M	63	WHITE	8	3	36	9	12.5	263	2.28	45.51330798	53.4	122.5101818	36.92666667	86.57142857	138	7.2	18	1	136	3.5	98	1	11.2	29.8	0	0	0	0	0	0
22.64	22.17638889	36	3.7	64.4	F	72	WHITE	6	2	32	15	12.4	168.5	1.01	27.50077151	42.05	103.9199091	36.94333333	72.90243902	222.8333333	10.5	7	0.5	137.5	3.65	102	1.1	11.9	25.3	0	0	0	0	0	0
4.29	4.295833333	23	4.2	100.4	M	62	UNKNOWN	9	2	38	12	13.55	246	0.81	18.73865854	46.05	126.9484615	37.02428571	81.96296296	121.75	14.45	8	0.5	141.5	3.35	106.5	1.35	14.8	29.8	0	0	0	0	0	0
7.81	10.53125	25	5.6	115.5	F	44	BLACK	7	1	31	15	12.55	193.5	0.93	33.7779845	60.65	170.954	37.61166667	91.08	134	10.65	16	0.7	137.5	4	101.5	1.2	13.4	28.7	0	0	0	0	0	0
1.6	14.55833333	31	2.7	86	M	79	WHITE	8	3	50	14	10.6	139	0.3055	6.290223022	28.5275	95.37530769	36.73857143	94.6875	104.5	6.15	12.5	1	142	4.75	105	1.35	14.75	35.4	1	0	0	0	1	0
6.74	13.65833333	45	3.6	74	F	91	UNKNOWN	4	4	33	8	14.6	196	1.26	33.78857143	42.3	101.0778462	36.705	106.9411765	119.1666667	12.5	15	0.9	142	3.45	102.5	1.1	11.95	27.35	0	0	1	0	0	0
10.11	10.16111111	19	4.7	69.6	M	57	WHITE	7	4	25	14	13.9	157	0.71	29.54414013	50.55	114.6340769	37.40666667	92.66666667	115	17.25	26.5	2.05	131.5	4.55	97.5	1.05	11.35	21.75	1	0	0	0	0	0
7.61	7.60625	28	4	70.1	F	73	WHITE	1	1	20	13	11.95	287	2.9	48.29965157	54.5	112.7085455	36.75428571	93.42857143	106.8	14.2	15.5	0.85	142.5	3.65	102	1.05	11.65	26.9	1	0	0	0	0	0
7.89	7.95625	30	4.7	60	M	92	UNKNOWN	5	3	31	14	13.5	149	0.68	28.95704698	50.4	115.4739091	36.96	91.51515152	133.1666667	10.35	18.5	0.9	138.5	3.8	101.5	1.05	11.55	25.15	0	0	0	0	0	0
2.95	2.959722222	37	4.1	85	F	86	WHITE	8	4	35	14	12.8	188.5	1.8	50.11352785	50	115.5797692	38.084	68.91891892	171.75	8.35	5	0.65	140.5	3.75	108	0.95	10.35	28.9	0	0	0	0	0	1
6.3	6.334027778	11	3.6	90.9	M	27	WHITE	5	0	22	15	11.5	241	2.28	39.16680498	47.4	122.5227273	37.455	73.73913043	171	29	20	1	138	4.5	107	1	11.1	28.7	0	0	0	0	0	0
6.16	15.06180556	21	4.3	69.95	F	71	WHITE	9	1	23	14	15.8	216	1.83	57.56027778	52.15	108.9026154	36.71428571	78.71428571	150	12.1	17.5	0.65	142.5	4.1	108	1.2	13.3	21.7	0	0	0	0	0	1
3.28	6.920138889	24	3.6	64.5	M	63	WHITE	7	1	23	14	10.8	195	0.76	15.15323077	39.8	94.98323077	36.96	102	132.8333333	6.2	18	0.75	137.5	3.3	99	1.55	16.65	38.1	0	0	0	0	0	0
1.22	3.922222222	20	3.9	1120	F	53	WHITE	10	2	37	14	15.55	198	2.54	77.79712121	51.7	907.2346364	37.57	107.1153846	116.25	19.1	36	1.05	152	5	117.5	1.35	14.7	31.7	1	0	0	1	1	0
1.64	1.676388889	24	4.3	69.3	F	66	WHITE	8	0	16	15	14.1	165	2.08	76.43054545	53.4	108.4856154	36.746	88.46428571	124	22.35	13	0.95	143	4.05	110	1.05	12.35	20.95	0	0	0	0	0	0
18.49	27.69097222	40	2.2	79.8	F	72	WHITE	3	1	44	15	9.7	157	2.0868	28.36452994	32.434	83.95276923	37.475	75.70833333	125	11.6	15.5	1	136	5	102	1	11	34.3	1	0	1	0	0	0
4.02	11.55833333	19	4.3	75	F	44	OTHER	5	1	24	14	13.1	264.5	3.47	73.89984877	60.35	112.1423846	36.836	98.5	129.3333333	22	18	0.75	135	3.55	101.5	1	11.2	26.1	1	0	0	0	0	0
2.34	81.21875	39	2.9	101.5	F	53	OTHER	4	9	61	9	8.3	66	1.24	45.22242424	35.2	120.1364545	36.59714286	95.76470588	127.75	17	11	0.45	125	3.65	90.5	1.3	14.1	25.7	0	0	0	0	0	0
8.13	16.79166667	21	4.2	64.6	F	28	BLACK	3	1	47	15	12.7	234.5	1.21	27.52298507	48.05	103.9813846	37.37833333	76.4	139.5	8.65	15.5	0.6	142	3.8	107	1	11	25	0	0	1	0	0	0
10.24	44.20416667	32	3.1	98	M	61	WHITE	8	4	50	13	15	267.5	1.232	21.41607477	37.16	109.0297692	36.69714286	81.67741935	125.2	11.9	16	0.85	139.5	4	108.5	1.4	15.55	34.3	0	0	0	0	0	0
7.68	7.725	33	4.5	90	M	89	WHITE	5	4	35	14	15.15	127	1.43	76.76397638	52.15	124.7434615	36.69142857	80.69230769	107.6666667	9.2	9.5	0.75	140.5	3.35	102	1.75	19	30.65	0	0	0	0	0	0
15.04	19.07916667	37	4.6	57.53333333	M	83	WHITE	10	4	28	15	13.1	174.5	2.04	70.44722063	56.2	112.1147273	37.14	88.55882353	116.1666667	5.75	17.5	0.75	142	4	107	1	10.55	33.25	1	0	0	0	0	1
1.56	7.597916667	40	2.5	85	F	65	OTHER	5	4	18	13	13.15	181	2.8224	51.26320442	39.112	91.75576923	37.10166667	89.875	150.5	8.4	11.5	0.55	128.5	4.1	92.5	1.05	11.35	27.15	0	0	0	0	0	0
26.85	42.64236111	28	3.7	151.875	M	68	UNKNOWN	5	4	50	15	13.7	196	1.41	36.46576531	44.05	152.5266538	38.06428571	82.08333333	99.25	5.8	11.5	0.4	142.5	3.35	108.5	1.15	12.55	27.2	0	0	0	0	0	0
2.26	3.122222222	23	3.8	80.66666667	M	69	BLACK	4	1	20	13	13.7	162	1.4168	45.53000494	45.084	108.3327692	36.79	107.5416667	91.5	6.3	6	0.35	143	3.55	101	1.8	19.45	43.1	1	0	0	1	1	0
24.03	24.00972222	24	4.3	77.1	F	57	WHITE	4	3	38	10	15.4	144.5	0.62	28.41273356	46.1	113.4896154	37.40555556	71.33333333	134.25	8.25	18.5	1.15	142.5	4.2	102.5	1.05	11.55	28.7	0	0	0	0	0	0
5.23	59.52361111	31	3.5	105.1	M	52	UNKNOWN	5	4	29	14	7.5	228	1.815	20.89638158	44.075	119.5406923	37.7425	73	253.3333333	9.6	17.5	1.05	137	3.95	108	1.05	12.75	24.4	1	0	0	0	0	0
7.47	13.26944444	36	4.1	77	M	82	WHITE	7	3	32	10	11.25	228.5	1.8	36.33479212	50	119.429	37.30666667	82.8	133.25	13.7	22	1.2	140.5	3.65	108	1.6	17.7	34.2	0	0	0	0	0	0
5.5	10.59791667	42	3.55	59.3	M	62	UNKNOWN	3	7	40	7	11.4	56	0.6232	45.03732857	38.616	90.90273077	37.09125	74.7	153.1666667	10.8	12.5	0.7	143	4.15	108.5	1.1	11.8	33.65	0	0	0	0	0	0
2.92	15.70069444	22	4	85.7	F	49	UNKNOWN	4	0	27	15	14.9	270	1	22.07407407	45	114.5398462	37.01666667	85.04	113.75	14.5	14.5	0.9	133.5	4.25	100	1.05	12.45	23.65	0	0	0	0	0	0
3.98	4.050694444	15	5.2	105	M	50	WHITE	5	1	23	15	17.95	240.5	1.7	65.97837838	60.5	144.7895385	37.73333333	81.69230769	97.33333333	14.45	20	0.85	138.5	3.9	106	1.25	14.55	21.15	0	0	0	0	0	0
11.52	24.47152778	41	2.9	49.75	M	84	UNKNOWN	3	3	43	15	10.45	112	1.47	39.7753125	36.35	80.90054545	35.88928571	88.296875	161.6666667	8.65	14.5	0.4	146	3.65	114	1.1	11.9	29.7	1	0	0	0	0	0
2.85	8.618055556	29	5	64.2	F	76	BLACK	2	2	30	14	13.9	330.5	1.92	40.37518911	59.6	123.1252727	36.934	71.20833333	142.4	9.9	7	0.5	140	4.1	110	1	10.8	24.4	0	0	0	0	0	0
17.68	17.71041667	35	3.9	60	M	56	UNKNOWN	8	6	37	15	11.05	172	5.08	127.2805814	64.4	103.5619091	36.64833333	90.08695652	140.5714286	9.55	7.5	0.6	128.5	3.95	90.5	0.95	10.65	30.35	0	0	0	0	0	0
1.43	3.988194444	38	3.9	72.8	F	67	OTHER	1	5	41	14	9.5	153	1.78	43.10392157	47.9	113.2666364	37.44555556	91	124.3333333	10.8	27	1.35	143	4.35	104.5	2.45	26.75	28.15	0	0	0	0	0	1
3.71	3.750694444	6	5	92	M	26	WHITE	3	0	19	15	15	323	3.04	70.58823529	65.2	144.2027273	37.242	88.25	155.75	3.8	14	0.8	142	3.6	105	1	10.8	25.2	1	0	0	0	0	0
1.49	4.484027778	30	4.4	77.3	M	66	WHITE	4	3	33	12	11.9	271	1.7873	34.53248266	52.9365	124.1234545	36.78666667	92.76	104	7.5	17	0.5	136.5	3.65	100.5	2.35	25.5	37.85	0	0	0	0	0	0
9.84	9.847222222	50	4.3	82.4	F	83	WHITE	9	5	48	6	13	219.5	1.9392	49.38554897	52.696	116.8897692	37.26833333	86.125	181.1666667	6.4	23	1.15	138	3.85	102	1.15	12.7	37.6	0	0	0	0	0	0
26.11	39.90486111	30	3.6	90	M	68	WHITE	6	5	41	14	13.9	238	0.47	9.881848739	38.35	111.3424615	37.29666667	87	117.25	14.6	16	0.9	135.5	3.65	99.5	1	10.9	30.5	1	0	1	0	0	0
1.12	1.134722222	19	4	57.7	M	51	OTHER	7	0	23	15	13.8	228.5	1.71	41.30940919	48.55	96.57676923	36.825	86.45714286	118	9.5	11.5	0.75	140.5	4.5	104	1.2	13	28.95	1	0	0	0	0	0
4.4	9.96875	35	4.3	74.6	F	73	WHITE	9	2	31	12	13.25	208	1.5	41.08774038	50.5	120.5873636	36.77916667	106.0344828	265.3	16.95	15.5	1	160	3.75	121	1.15	12.65	22.35	0	0	1	1	0	0
34.45	34.44722222	26	4.1	73	M	68	WHITE	3	3	30	9	13.9	166	1.585	54.4151506	48.925	107.8813077	37.13571429	77.89189189	180.2	10.3	19	1.15	138	3.45	101.5	1.15	12.65	27.45	1	0	0	0	0	0
1.79	9.764583333	31	4.4	73.6	M	83	WHITE	5	3	25	13	13.7	151.5	1.5222	60.56647921	51.611	112.7332308	37.04714286	89.95833333	120.75	11.95	7.5	0.65	137.5	3.9	103.5	1.2	12.8	27	0	0	0	0	0	0
2.35	2.425694444	29	4	72.4	M	88	WHITE	4	3	25	14	10.55	149	0.92	26.05637584	44.6	114.4523636	36.76833333	74.45833333	143.8	10.4	22.5	1.05	140	4.35	103	1.15	12.4	24.3	0	0	0	1	0	0
6.61	11.7875	36	4	127	M	78	WHITE	6	5	54	9	14	259	1.455	31.45945946	47.275	141.0353846	36.95125	91.84	122.3333333	18.4	11	0.85	140.5	4.35	100.5	1.1	11.7	30.3	1	0	0	0	0	0
3.9	7.072222222	13	4.2	102.5	M	58	WHITE	4	2	42	14	14.6	295	0.7991	16.61044475	45.9955	128.2956923	36.89	84.16666667	96.33333333	6.8	20	1	140	5.1	105	1.1	11.8	27.3	0	0	0	0	0	0
21.48	33.33263889	27	4.3	91	F	50	OTHER	11	2	45	10	11.2	329	2.52	36.88851064	55.6	133.0215455	37.20625	88.33333333	92	10.65	14	0.65	146	3.55	109	1	10.9	26.15	1	0	0	0	1	0
2.94	6.725694444	43	3.85	77.7	F	82	WHITE	6	8	65	9	12	146.5	0.3975	12.53549488	40.4875	107.1740385	36.83142857	93.78571429	108.25	7	14	0.8	146.5	3.65	100.5	1.75	19.2	42.4	0	0	0	0	0	0
10.49	11.55833333	26	4.6	86.1	F	87	WHITE	1	1	18	15	14	147	0.81	35.48571429	50.05	123.7304615	36.66833333	83.73913043	105.3333333	10.3	20	0.9	143	3.9	103	1.1	11.6	26.3	0	0	0	0	0	0
10.17	10.26319444	19	4.5	83.6	F	41	UNKNOWN	9	0	23	15	13.6	276.5	0.9	19.920434	49.5	120.6376154	37.45666667	90	123	4.25	36	1.8	140.5	4.8	108.5	1.8	19.1	35.5	0	0	0	0	0	0
4.19	7.242361111	20	3.5	87.4	M	53	UNKNOWN	6	1	29	15	11.95	215	1	19.45348837	40	118.3800909	36.81	80.3	127.8	17.5	17	0.65	137	4.3	98	1.25	13.65	34.2	0	0	0	0	1	0
21.98	41.74166667	35	4.6	101.8	M	81	OTHER	9	4	43	9	16.55	185	1.26	51.8507027	52.3	133.8026154	37.46857143	71.97560976	178.5	14.3	31	1.4	137	3.9	104.5	1.4	14.9	38.45	0	0	0	0	0	0
1.88	4.515972222	13	4.2	81.7	M	48	OTHER	1	0	29	15	14.8	213	2.6378	76.97917746	55.189	114.9516923	36.87166667	100.6666667	141	12.15	23.5	1	133	4.9	100.5	1.2	13.4	29.55	0	0	0	0	0	0
12.68	22.90069444	34	4.6	98.3	M	40	UNKNOWN	3	5	60	7	13.65	142	1.32	58.36816901	52.6	131.5572308	36.70333333	94.51851852	165.25	4.2	13.5	1.1	139	3.55	103	1.35	15	36.3	0	0	0	0	0	0
1.97	4.941666667	36	3.6	60.5	M	76	WHITE	6	4	48	9	9.45	409	0.92	7.652420538	40.6	99.474	36.805	84.96428571	131	18.6	164	5.55	151.5	4.1	112.5	1.3	13.9	23.7	0	0	1	0	0	0
4.94	11.12916667	30	4.8	58.8	M	67	WHITE	7	1	27	15	12.6	190.5	0.8772	27.84937323	52.386	116.0530909	36.87285714	85.88	139	14.65	11.5	0.6	143.5	3.6	105.5	1.45	16.35	33.95	0	0	0	0	1	0
1.64	6.722222222	32	4.3	80	F	74	WHITE	9	2	32	13	14.65	143.5	1.58	69.36034843	50.9	115.3500769	36.97777778	78.03125	139.3333333	16.6	28	1.2	141	4.5	101	1	11.1	25.6	0	0	0	0	0	0
9.74	36.25902778	26	4.45	71.6	M	44	UNKNOWN	4	2	31	11	14.75	215.5	0.93	28.32616009	49.15	112.1946538	37.12714286	81.4625	86.33333333	9.85	31.5	1.6	131	4.65	106.5	1.1	11.7	30	1	0	0	0	1	0
6.1	8.951388889	24	3.8	90	F	41	OTHER	5	7	52	14	12.95	277	0.8788	15.61218339	42.394	114.3204615	36.61166667	88	123	10.75	18.5	0.8	143	4	104	1.1	11.7	24.8	0	0	0	1	0	0
4.72	10.84930556	38	3.2	83.2	F	74	UNKNOWN	7	5	50	15	9.25	225	0.9	11.84	36.5	110.7287273	37.12	74.29166667	128.8	17.35	17	1.05	142	4.35	106.5	1.15	12.6	25.2	1	0	0	0	0	0
13.99	14.87222222	23	4.2	92.9	M	66	BLACK	4	7	31	15	10.35	73.5	0.575	34.00714286	44.875	132.9730909	37.10571429	107.8088235	134.2	11.85	23	1.8	142	3.85	111	1.4	15.25	61.6	0	0	0	0	0	0
1.88	3.997222222	13	3.6	60	F	29	WHITE	4	2	21	14	9.2	195	1.85	31.42153846	45.25	99.09490909	36.98333333	104.1176471	114	10.15	7	0.9	142.5	3.6	105.5	1.25	14.3	26.45	1	0	0	0	0	0
4.8	7.884722222	40	2.7	71	F	81	WHITE	8	7	46	15	12.25	147.5	1.17	26.23576271	32.85	85.75223077	37.26857143	83.3	177.1428571	9.65	10.5	0.8	148	4.1	108.5	1.3	14.4	38.15	0	0	0	0	0	0
2.7	20.61111111	31	3.8	72	M	75	WHITE	7	3	42	12	11.65	220.5	1.91	38.34725624	47.55	111.1710909	36.62166667	86.5862069	109.8	11.05	12	0.85	136	4.1	107	1.2	13.15	24.9	0	0	0	0	0	0
1.48	5.494444444	15	3.8	92.8	M	52	WHITE	6	1	21	15	13.05	286.5	3.39	58.67717277	54.95	126.9412727	36.805	91.46153846	93.33333333	13.7	21.5	1.75	140	4.4	104	1	10.5	27.05	1	0	0	0	1	0
1.77	4.8125	28	3.9	70.3	M	83	ASIAN	7	4	17	14	11.4	100	0.561	24.94206	41.805	103.1711538	37.23	78.75	116.8	10.45	15	1.1	138.5	3.7	109	1.1	13.05	24.55	0	0	0	1	0	0
6.03	6.886111111	31	3.7	52.8	F	81	WHITE	6	2	38	13	10.3	181	0.33	6.948232044	38.65	95.125	37.19888889	86.13043478	201.6	16.8	12.5	1.1	144	6.2	108	1.1	11.8	32.1	0	0	0	0	0	0
1.84	2.721527778	44	4	49	M	82	WHITE	6	4	29	8	12.2	159	1.72945	53.07997484	48.64725	96.71090909	37.415	73.85185185	164	15.35	13.5	0.7	138.5	3.6	101	1.65	17.65	29.9	0	0	0	0	0	0
1.86	14.60069444	18	4.3	108.2	F	61	WHITE	4	1	25	14	13.6	316.5	0.4032	7.449963981	45.016	133.4414615	37.24	78.34375	157.3333333	8.4	13.5	0.65	144	3.45	104.5	1.2	13	29	1	0	0	0	0	1
10.99	31.60694444	26	4.9	73.8	F	59	ASIAN	3	2	39	13	15.5	234	1.21	39.2732906	55.05	120.3065385	36.732	82.30434783	125.6	6.75	27.5	1.2	136	4.15	103.5	1.3	14.05	30.8	0	0	0	0	0	0
1.03	3.93125	28	4.4	77.75	F	72	UNKNOWN	8	3	17	14	13.55	152.5	1.23	48.08695082	50.15	115.3956154	36.74333333	87.38888889	105	22	44.5	1.55	139	3.8	97	1.15	12.5	29.2	1	0	1	0	1	0
5.72	5.756944444	26	5.1	96.1	M	61	WHITE	3	2	33	14	15.6	148.5	1.04	55.71878788	56.2	137.5908462	37.11	83.27272727	197.6363636	15.4	14.5	0.7	139	4	111	1.3	13.8	25.2	0	0	0	0	0	0
14.98	19.32361111	23	4.1	119.6	M	75	WHITE	6	2	20	14	14.75	153.5	1.57	61.85390879	48.85	151.7275455	37.40571429	95.91666667	199.125	11.2	28	1.45	134.5	3.75	105	1.2	13.05	25.65	0	0	0	0	0	0
5.02	11.18333333	36	3.5	57.4	M	75	BLACK	5	2	29	15	11.05	234	0.68	11.23888889	38.4	95.63463636	36.546	82.65217391	171.3333333	15.8	34.5	1.35	143.5	3.9	105	1.05	11.6	25.6	1	0	0	0	0	1
11.06	48.9625	25	4.35	75	F	67	WHITE	9	1	22	15	12.55	213.5	0.721	18.43615574	47.105	112.8868846	37.25444444	72.44	162.2	12.2	14.5	0.65	143.5	3.65	109.5	1.05	11.5	25.75	1	0	0	0	0	0
4.77	21.76041667	20	3.4	100.1	M	69	WHITE	5	2	17	15	10.7	686.5	3.132	16.59754698	49.66	114.844	36.78714286	83.07843137	120	10.1	21.5	1	136	3.7	99.5	1.3	14.25	25.1	1	0	0	0	0	0
1.62	4.697222222	29	4	80.3	F	63	WHITE	2	2	46	14	13.05	173.5	1.235	37.15677233	46.175	111.0755385	36.66857143	83.4	116	8.1	14	1	151	4.05	118	1.1	12	25.85	1	0	0	0	0	0
4.02	33.52569444	27	4.3	70.5	M	53	WHITE	9	2	41	13	13.55	233.5	4.0248	100.4303949	63.124	109.2554615	37.36166667	90.37037037	101	13.75	10	0.85	138.5	3.8	103.5	1.65	18.15	31.4	0	0	0	0	0	0
6.8	8.890277778	26	4.4	139.5	M	71	WHITE	11	2	49	13	14.95	176.5	0.76	28.32453258	47.8	155.0106154	36.62166667	76.13333333	152.8571429	13.25	14	0.45	136	3.95	100	1	11.1	32.3	0	0	0	0	0	0
1.53	12.72152778	33	3.9	68.1	M	82	WHITE	6	3	40	15	10.65	146	1.6014	45.5576363	47.007	101.7597692	36.62444444	97.57142857	147.8888889	16.1	9	0.8	141	3.5	121	1.5	16.4	27.3	0	0	0	0	0	0
19.87	22.71111111	26	4	83.5	F	56	UNKNOWN	8	1	33	15	13.7	325	2.83	47.71815385	54.15	122.8681818	36.83	99.25	103.6	9.55	24	1.6	136	4	102.5	1.15	12.4	31.6	1	0	0	0	0	0
7.75	8.748611111	18	4	77.8	M	55	WHITE	9	1	14	14	10.8	251	1.18	20.30916335	45.9	109.4716923	37.195	84.56060606	185.5	9.75	23.5	1.25	140	3.65	101.5	1.2	12.9	23.55	0	0	0	0	0	0
1.87	23.47013889	53	3.7	72.5	F	66	WHITE	3	6	56	15	8.5	127	0.65	16.09645669	40.25	110.0611818	36.41478261	94.25	105.75	8.55	19	0.75	138	4.25	104.5	1.05	11.3	30.75	1	0	0	0	0	0
1.4	5.408333333	21	4.45	70.1	F	70	WHITE	2	1	31	14	13.5	259	2.315	53.69638031	56.075	119.4090455	37	72.70833333	78	0.75	15	0.85	143.5	3.65	106.5	1.55	16.85	30.95	0	0	0	0	0	0
3.25	10.14236111	32	3.5	107.5	M	80	WHITE	3	7	55	9	13.4	134	1.8225	63.7875	44.1125	121.0803846	37.17	67.3030303	224.1666667	10.75	31	1.3	143.5	3.55	105	1.2	13.3	27.85	0	0	0	0	0	0
1.72	8.786111111	40	3.7	79.9	M	89	WHITE	6	4	38	11	11.6	180.5	1.9007	45.19559224	46.5035	115.6717273	36.73166667	81.96	79	10.9	52	6.35	140	4.5	96	1.25	13.4	33.6	0	0	0	0	0	0
6.32	6.355555556	39	4.3	91.6	M	80	WHITE	4	2	39	13	14.2	170.5	1.93	69.11777126	52.65	122.7919231	36.76666667	81.76923077	135.6666667	12.5	13.5	0.65	141	3.55	110	1.15	12.4	22.7	0	0	0	0	0	0
1.82	4.695833333	36	4.5	83.46666667	F	71	WHITE	6	2	29	14	13.7	197.5	1.6632	51.9171038	53.316	120.5520769	37.519	77.68181818	144.5	11.7	13	0.75	133.5	4	99	1.35	14.45	36.45	1	0	0	0	0	0
8.51	11.03055556	22	4.5	96.6	F	53	WHITE	3	2	54	12	18.3	241	1.95	66.63174274	54.75	128.9776154	37.28	86.88	112.5	17.5	18	0.8	141	3.7	105	1.2	13.4	28.8	1	0	0	0	0	0
12.3	12.22638889	39	4.1	51.8	M	71	UNKNOWN	4	3	45	10	11.9	320	1.22	18.6011875	47.1	100.3228182	36.6525	65.125	136	10	11	0.7	139	4.6	104	1	11	23.4	1	0	0	1	0	0
6.34	6.436111111	13	4.1	78	M	55	UNKNOWN	2	1	26	15	14	285.5	1.67	33.57548161	49.35	120.1871818	37.21625	82.64102564	164	14.35	12.5	0.95	139.5	4.45	107.5	1.35	14.6	47.3	1	0	0	0	0	0
15.09	26.94652778	27	3.6	89	F	68	BLACK	8	4	34	15	13.95	179.5	2.06	57.63409471	46.3	110.7009231	36.58	84.69230769	85	12.8	14	0.75	143.5	4.2	109.5	1	10.8	28.5	1	0	0	0	1	0
2.04	2.053472222	31	3.8	104.1	F	92	WHITE	6	1	40	15	14.6	169.5	1.1	36.00471976	43.5	123.3661538	32.5	90.83333333	101.2	7.2	17.5	0.7	140.5	3.9	108.5	1.2	13.15	29.7	0	0	0	0	0	0
2.41	5.336805556	34	3.4	70	M	58	UNKNOWN	7	4	41	15	11.4	258.5	0.8316	12.46917447	38.158	95.53369231	37.50833333	91.54545455	84.25	12.2	21.5	0.95	138.5	4.35	105.5	1	10.9	26.9	0	0	0	0	0	0
20.3	28.00833333	43	4.1	83	F	56	UNKNOWN	4	9	49	15	10.85	200	2	44.485	51	114.2966923	37.05428571	84.08333333	122.2857143	15.95	17.5	1.1	134	4.2	95.5	1.35	14.8	27.15	0	0	0	0	0	0
1.07	3.110416667	20	4.3	139.5	M	45	BLACK	5	1	15	15	15.85	267	3.12	79.64179775	58.6	153.5216154	36.51833333	74.25	212.8	15.4	12.5	0.9	143	4	106	1.1	12.4	21.3	0	0	0	0	1	0
1.26	7.900694444	21	3.5	64.2	F	65	WHITE	8	1	21	14	11.5	207.5	1.87	36.27349398	44.35	100.7902727	37.37285714	81.27586207	127.5	6.4	13.5	0.6	139.5	3.95	99.5	1.1	11.65	28.2	0	0	0	0	0	0
4.8	7.895833333	34	3.4	110	F	73	WHITE	5	4	51	15	12.2	223.5	1.168	21.67724385	39.84	121.1952308	36.89	84.29166667	122	15.15	21.5	2.3	143.5	4.3	114	1.6	17.25	32.95	0	0	0	0	0	0
12.83	12.85625	26	3.6	82	M	54	OTHER	3	1	20	14	14.9	202.5	2.7	71.52	49.5	106.2101538	37.71285714	73.47826087	148.25	15.55	42.5	1.8	139	4.3	102	1.65	17.95	34.25	0	0	0	0	0	0
3.83	5.722916667	43	4.3	100.3	F	84	WHITE	4	5	20	8	15.75	151.5	1	44.7029703	48	128.3733077	36.624	90.3	109.4	23.5	19.5	0.75	142.5	4.5	103	6.55	73.4	43.85	1	0	0	0	0	0
1.34	6.545833333	35	4.2	55.5	F	82	WHITE	3	1	32	13	12.1	156	1.58	51.47153846	49.9	98.14338462	37.0775	95	107.5	7.15	13	0.95	134	6.45	98.5	3.2	35.65	45.3	1	0	0	0	0	1
1.14	18.5625	20	3.9	82	M	58	WHITE	7	3	14	15	11.2	158	0.66	18.24607595	42.3	110.6771538	36.46857143	85.65217391	96.33333333	8.1	18.5	1.5	136.5	4.6	101.5	1.05	11.55	29.5	0	0	0	0	0	1
2.79	2.868055556	19	4.7	72.2	M	61	OTHER	3	1	19	14	16.45	258	1.44	43.15255814	54.2	116.3020769	36.8	87.96153846	135.6666667	10.9	32.5	2.5	139	4.35	105.5	1	11.15	35.5	0	0	0	0	0	0
8.43	8.531944444	42	3.9	106.8	M	80	WHITE	4	2	38	15	15.8	282	1.84	40.20595745	48.2	139.0448182	37.01571429	74.31666667	145.8	8.2	11.5	0.55	145	4.2	107.5	1	10.55	28.35	0	0	0	0	0	0
3.85	9.561111111	25	3.9	80.25	M	73	UNKNOWN	10	2	28	15	13.5	196	0.9546	25.64269898	43.773	109.5544615	37.16125	86.125	154.5	7.1	22	1.8	141	4.7	105	1	10.9	32.2	0	0	0	0	0	0
4.26	6.131944444	15	4.7	80.6	M	53	WHITE	6	1	30	14	15.35	293	0.86	21.17566553	51.3	121.691	36.86	90.93333333	105	16.35	14	1.1	146.5	3.9	108.5	1.15	12.8	24.3	0	0	0	0	0	0
4.13	10.95972222	27	3.5	60.7	F	49	WHITE	4	0	29	15	12.1	194	1.5876	34.65714433	42.938	91.05638462	36.5	81.37931034	123.5	10.1	11.5	0.75	128.5	3.95	93.5	0.825	9.05	26.7	1	0	0	0	0	0
3.51	14.43402778	58	2.8	71	F	50	WHITE	7	8	78	3	11.55	242	1.4186	18.95765455	35.093	87.24123077	36.675	84.91304348	182.2	8.7	9	0.8	142	3.5	108	1.2	13	31.8	0	0	0	0	1	0
12.02	19.9	18	4.3	93.2	M	66	WHITE	8	2	21	14	14.6	199	0.79	24.92271357	46.95	123.8183846	37.53166667	77.28	291.6666667	7.6	15.5	0.5	140	3.6	103	1.05	11.4	28.3	1	0	0	0	0	0
32.71	76.61736111	25	4.2	104.5333333	M	66	OTHER	8	2	30	15	12.5	214	0.68	16.68224299	45.4	129.6001538	36.89	87.32	135.8	9.5	20.5	0.8	143	4.05	97.5	1.25	13.9	24.75	1	0	0	0	1	0
3.2	11.88125	50	4.2	100	M	81	WHITE	5	7	51	12	11.1	192	0.85	20.6390625	46.25	126.6918462	38	79.39130435	180	7.9	9.5	0.95	138	3.65	105.5	1	11.5	25.1	0	0	0	0	0	0
2.56	7.722916667	35	4	67.4	M	81	WHITE	7	1	30	13	13	175	1.02	30.30857143	45.1	102.7996923	36.878	93.06666667	102.6	7.9	30	1.15	142	4	109	1	10.5	29.75	0	0	0	0	0	0
26.64	40.54861111	30	4.5	119	M	68	WHITE	2	2	23	15	14.75	153.5	1.045	45.18688925	50.225	143.3480769	38.856	77.14705882	142.5	9.6	3.5	0.5	139	3.6	107	1.2	12.8	31.4	1	0	0	0	0	0
8.54	8.517361111	27	4.2	98.3	M	66	UNKNOWN	3	2	33	10	14.55	213.5	0.94	26.90557377	46.7	125.6012308	36.77857143	98.48	163.6666667	12.95	12.5	0.55	153.5	3.55	121.5	1.1	13.2	22.8	0	0	0	0	0	0
9.49	20.23680556	32	2.9	78.3	M	45	WHITE	1	5	48	14	11.5	259.5	1.404	18.04369942	36.02	93.41346154	37.10166667	84.12	129	9.7	15	0.6	141	4.1	106.5	1	11	28.7	0	0	0	0	0	1
2.54	12.5	77	3.7	55.3	M	80	WHITE	10	11	91	3	8	51.5	0.25	14.36893204	38.25	97.02045455	36.57142857	85.9047619	92.83333333	21.1	10.5	0.5	146.5	2.9	112.5	1.2	13.25	25.4	1	0	1	1	1	0
4.02	4.051388889	28	3.3	95.1	F	72	WHITE	5	2	36	15	13.45	171.5	1.74	45.03201166	41.7	110.1473077	37.57777778	83.76595745	152.8571429	19.95	11.5	0.85	140	3.5	101	1.1	11.95	25.1	0	0	0	0	0	0
3.43	7.522916667	16	4.5	96.9	M	51	WHITE	7	2	38	14	14.8	215.5	1.49	46.04825986	52.45	129.1700769	37.99285714	83.2962963	170	13.6	7.5	0.45	139.5	3.75	107	1.25	13.6	28.6	0	0	0	0	0	0
2.63	3.480555556	24	4	97.2	F	77	WHITE	7	1	29	14	13.8	241	2.05	46.95435685	50.25	121.9175385	37.25571429	90.75	119.25	5.2	15	0.85	141.5	4.3	106.5	1	10.55	28.5	1	0	0	0	0	0
2.76	10.52083333	18	3.55	74	F	36	WHITE	8	3	41	12	12.15	274	1.23	19.36239964	41.65	108.9649545	36.94285714	88.27272727	105.6	10.25	31.5	1.65	142.5	4.1	97.5	1.1	12.2	61.95	0	0	0	0	0	0
8.87	12.85347222	27	4.1	66	M	74	WHITE	10	4	24	15	13.35	187.5	1.8012	52.5806304	50.006	103.3905385	37.94375	81.52	144.8333333	9.65	41	1.8	144	4.9	108	1	10.6	25.45	0	0	0	0	0	0
8.94	27.73402778	43	3.7	68.3	M	67	WHITE	7	9	47	15	18.6	131	0.4794	25.18496794	39.397	106.8768182	36.87	73.91666667	114	18.45	19.5	0.85	135.5	4.05	100.5	1.3	14.3	28.45	1	0	0	0	0	0
12.84	12.86944444	22	4.3	145.3	M	61	WHITE	12	2	36	15	13	226.5	2.04	50.34701987	53.2	157.2425385	37.11857143	76.20833333	165.2	4.65	7	0.6	132.5	2.85	96.5	1.05	11.45	31	1	0	0	0	0	0
7	6.988194444	23	4.5	97.7	M	62	WHITE	3	0	28	15	13.6	230.5	0.88	23.364859	49.4	129.6833077	37.40833333	86.125	102.5	6	11.5	0.8	142.5	3.85	105.5	1.2	12.7	32.15	1	0	0	0	0	0
22.9	22.92638889	30	4.2	81	M	47	OTHER	8	3	25	15	13.15	171	0.66	21.31684211	45.3	114.5026154	36.96333333	74.83333333	83.25	13.6	18	0.7	148	3.15	113.5	1.15	13.6	22.05	1	0	0	0	0	0
6.93	20.85902778	18	3.4	88.9	F	66	WHITE	6	4	48	15	12.3	95	0.39	17.16821053	35.95	107.6587692	37.5	99.63636364	130	7.15	27.5	1.25	140	4.3	101	1.1	11.85	29.2	1	0	0	0	0	0
1.81	12.65277778	29	4.6	68.05	F	68	WHITE	1	2	47	14	13.55	338.5	1.18	21.72803545	51.9	120.0882727	36.03285714	72.24074074	133	7	12	0.55	130	4.15	96.5	1.05	11.4	31.45	0	0	0	0	0	0
3.33	3.330555556	23	4.3	113	M	70	WHITE	8	1	24	14	15.7	248	1.26	34.29943548	49.3	136.5208462	37.59571429	96.11290323	145.5	14.8	13	0.9	141	4.1	113	1.1	12.7	28.6	0	0	0	0	0	0
5.67	6.533333333	24	3.8	81.1	F	46	BLACK	5	2	23	13	13.1	225	0.82	18.14204444	42.1	108.6107692	36.41285714	78.60869565	144.25	10.2	18	1.05	141	3.6	100	1.15	12.35	28.85	1	0	0	1	0	0
3.8	3.793055556	29	4.2	40.7	M	62	WHITE	2	3	24	15	14.9	108	2	115.8888889	52	93.396	36.678	79.86666667	132	14.45	16	0.8	138.5	4.2	99.5	1.15	12.5	27.4	0	0	0	0	0	0
23.63	28.89930556	67	3.1	60	F	78	WHITE	2	8	64	5	9.65	498.5	1.98	11.88198596	40.9	91.64990909	36.834	101.7692308	108.75	8.1	11.5	0.75	146	3.7	115.5	1.15	12.5	27.5	0	0	0	0	0	0
3.46	16.58888889	32	2.75	81.5	M	70	WHITE	4	9	20	15	14.8	121	0.33	11.1	29.15	102.7393182	36.52833333	78.54285714	104.3333333	20.4	61.5	2.25	135.5	5	103.5	1.05	12.9	23.25	0	0	0	0	0	0
34.29	58.06180556	22	4.2	67.9	F	60	UNKNOWN	6	2	43	15	11.85	283.5	1.27	22.29555556	48.35	114.0185455	36.59333333	91.94444444	80.33333333	8.75	15.5	1.05	140.5	4.55	103	1.05	11.45	30.65	0	0	0	0	0	0
27.12	34.71944444	30	4.15	117.05	M	46	WHITE	6	2	43	15	13.15	266.5	1.625	33.27591463	49.625	136.8855769	36.84857143	88.26315789	137	10.2	12	0.6	139	4	103	1.1	12.1	31.3	0	0	0	0	0	0
9.59	10.21666667	45	3.4	79.5	F	80	BLACK	6	8	48	9	12.75	182	1.43	34.06071429	41.15	101.6283077	37.805	81.92857143	153.6666667	16.9	12	1.05	143	3.5	108	1.1	11.9	22.35	0	0	0	0	0	0
2.21	4.929166667	23	4.2	90.1	M	69	BLACK	4	0	23	15	13.3	193.5	0.9579	27.65286512	46.7895	120.3406154	37.375	86.58333333	107.5	6.25	11.5	1	140	3.8	103	0.9	10.1	31.9	1	0	1	0	0	0
10.59	10.68263889	33	3.8	95.6	M	87	WHITE	4	3	41	11	10.5	304.5	1.77	23.19310345	46.85	129.0641818	37.28833333	88.04166667	125	11.15	43.5	1.5	131	5.4	96	1.75	18.95	34.8	0	0	0	0	0	0
4.66	9.599305556	21	2.4	108	M	57	WHITE	2	3	50	14	11.7	184.5	1.7024	25.90969756	32.512	117.6196364	36.9425	84.16666667	256	15.25	18	1.25	138	4.6	101	1.05	11.05	30.4	0	0	0	0	0	0
3.78	6.920138889	20	4.2	88.9	M	53	WHITE	10	2	35	13	15.35	242	1.3375	35.63166322	48.6875	119.5707692	36.39	60.92857143	89	12.3	11	0.5	140.5	4.05	108	1.1	11.7	20.8	0	0	0	0	1	0
4.8	14.38611111	18	3.9	95	F	53	WHITE	8	4	36	14	16.3	159	1.38	55.17396226	45.9	119.0171538	36.73	76.4	93	5.7	16	0.8	136	3.6	102	1.2	12.8	56.35	1	0	0	0	0	0
1.12	4.822222222	41	4.6	67	M	82	WHITE	12	5	57	12	13.25	145	0.798	33.54351724	49.99	119.2921818	36.72125	89.15384615	123.1428571	11.5	18.5	1	143.5	4.05	108	1.25	13.9	28.6	1	0	0	0	1	0
19.93	47.88333333	30	2.7	67	M	52	UNKNOWN	8	3	51	15	10.5	447.5	1.24	7.855642458	33.2	83.18607692	36.99166667	79.96	133	15.55	12	0.95	139	3.9	104	1.1	11.85	37.55	0	0	0	0	0	0
7.16	9.825	18	4.1	88	F	46	UNKNOWN	3	2	27	11	13.75	226.5	3.125	77.78007726	56.625	117.5043846	36.49166667	82.95238095	95.5	4.9	44	1.2	141	4.35	107	1.15	12.6	24.05	1	0	0	0	0	0
12.19	13.99375	20	4.35	68.45	M	51	UNKNOWN	4	1	26	14	12.35	311.5	1.73	29.83625201	52.15	116.6690455	37.73	87.28571429	112.25	19.8	57	1.5	144.5	4.6	106.5	2.3	24.65	33.55	1	0	0	0	0	0
4.73	32.69861111	42	3.9	80	M	83	WHITE	7	4	45	10	14.5	148	0.59	22.54358108	41.95	109.3940769	38.17190476	76.77777778	257.7142857	7.5	17.5	1	140	3.4	105	0.95	10.35	27.55	0	0	0	0	0	0
9.74	12.39652778	18	3.9	176.5	M	42	UNKNOWN	1	7	38	15	13.6	84.5	0.7742	48.59593846	42.871	171.3025385	36.61166667	71.82222222	102.3333333	6.7	19.5	1.1	138.5	3.7	102	1.1	11.8	33.45	1	0	0	0	0	0
8.32	13.16805556	34	3.85	68.8	M	88	WHITE	8	5	37	15	11.45	154.5	0.64375	18.36770833	41.71875	109.4894091	37.14111111	72.18181818	151.4285714	16.05	25	1	136	3.15	103.5	1.25	13.5	29.3	0	0	0	0	0	0
10.43	18.50902778	25	0.9	49.4	M	64	UNKNOWN	8	0	34	15	12	172	1.3	8.162790698	15.5	45.093	37.22875	87.52	134	9	23	1.3	136.5	4.85	101.5	1.1	12.1	26.85	1	0	0	0	0	0
5.34	7.223611111	26	3.55	87.03333333	F	33	UNKNOWN	3	7	51	10	12.65	108.5	0.9	37.25046083	40	108.6947308	37.13285714	95	136.8	8.05	12.5	1.1	145.5	3.65	106.5	1.05	11.15	25.4	1	0	0	0	0	0
11.6	14.50069444	12	2.7	45.25	M	28	WHITE	1	2	42	15	10.05	395.5	1.44	9.879747155	34.2	69.23261538	37.19333333	85.68	154.6	8.6	15	1	142.5	4.35	108	2.1	21.55	31.9	0	0	0	0	0	0
4.17	4.284722222	15	4.4	71.3	M	44	WHITE	6	1	22	14	12.4	188	0.66	19.15404255	47.3	119.5743636	37.69857143	83.95833333	88.66666667	6.3	24.5	1.7	139	4.05	102.5	1.1	12.3	25.9	1	0	0	0	0	0
11.65	12.13819444	21	4.4	62	M	50	BLACK	6	1	13	14	12	275	2.13	40.896	54.65	112.5232727	36.68	93.53846154	269	6	12	1.7	140	3.9	109.5	1.25	13.45	43.3	1	0	0	0	0	0
3.87	5.690972222	41	3.25	88.5	F	73	WHITE	8	3	31	15	12.75	175	0.95	22.49464286	37.25	105.1686538	36.4	71.22222222	152.9473684	6.75	7.5	0.75	144	3.85	108	1.1	12.15	33.6	1	0	0	0	0	0
1.98	13.82083333	52	3.7	67.8	F	83	UNKNOWN	6	5	59	6	13.45	213	1.58	36.91488263	44.9	98.58930769	36.54714286	81.44117647	140.3333333	6.9	10	0.75	135.5	4.25	98	1.4	15.05	86.25	1	0	0	1	0	0
1.64	3.5625	22	4.1	143.8666667	M	66	WHITE	16	1	21	15	14.55	179	1.2928	43.08490726	47.464	153.345	37.34	72.89189189	88	13.9	35.5	1.65	139	4.1	100	1.05	11.05	24.15	0	0	0	0	0	0
15.34	21.14861111	38	4.3	52.9	F	50	UNKNOWN	8	4	30	15	12.7	215.5	1.99	50.4287239	52.95	104.1348182	37.14666667	91	117.2	14.4	19.5	1.2	135.5	3.3	98.5	1.15	12.3	25.85	1	0	0	1	1	0
19.89	28.69166667	9	4.3	70.7	F	40	UNKNOWN	6	2	29	15	13.5	244	1.23	29.26290984	49.15	117.6304545	36.77125	85.75862069	143	7	19	0.9	134	3.5	96	2	21.6	27.95	1	0	1	0	0	0
1.55	1.583333333	28	4.3	82.7	F	78	WHITE	8	0	21	15	14.1	170	2.24	79.88894118	54.2	117.0822308	36.67571429	91.76923077	205.3333333	26.4	35	1.55	142	4.2	104.5	1.35	14.7	27.3	0	0	0	0	0	0
10.1	10.9125	15	4.4	74.7	M	59	WHITE	5	1	29	14	14.3	196	0.79	25.36061224	47.95	113.4389231	36.94333333	87.32142857	169	10.55	20	0.95	139.5	3.8	98.5	1.15	12.35	25.3	1	0	0	0	0	0
6.31	6.36875	33	3.9	93.55	M	80	UNKNOWN	8	1	21	14	13.75	271.5	1.9	37.52762431	48.5	118.0869231	37.19111111	84.63636364	97.66666667	16.9	18	0.95	140	4.9	101.5	1.15	11.95	23.65	1	0	0	1	0	0
3.73	20.90069444	39	4	78.5	F	81	UNKNOWN	1	1	30	15	13.3	221	1.26	30.33122172	46.3	109.9207692	36.94428571	60.57142857	135.8	10	13	0.7	140	3.45	98.5	1.2	13.4	47.25	0	0	0	0	0	0
1.92	3.675	17	4.4	104.6	M	56	WHITE	12	0	16	15	12.2	288.5	1.91	35.53857886	53.55	132.6209231	36.58857143	79.07692308	148.6666667	8.6	15.5	0.95	142	4.4	103	1.4	15.2	26.55	1	0	0	0	1	0
4.52	6.525	31	3.3	52.6	M	44	OTHER	4	5	36	15	11.55	91	1.32	55.28769231	39.6	89.01736364	37.0275	72.92	124.2	17.2	13	0.85	142	4.4	104	1.05	11.4	27.5	0	0	0	0	0	0
4.74	5.732638889	24	4.25	72	M	56	WHITE	10	2	21	13	13.75	257.5	1.26	28.59466019	48.8	109.4732692	36.785	83.21428571	152.75	16.75	24	1.15	131.5	2.95	98	1.35	14.55	29.1	0	0	0	1	1	0
1.92	13.74305556	37	3.4	52	M	79	WHITE	10	4	45	11	12.4	219.5	0.92	17.67070615	38.6	83.986	36.77833333	101.1052632	271.75	13.5	19	1	152.5	3.45	124.5	1.15	13.15	25.1	0	0	0	1	1	0
1.81	1.864583333	35	4.5	77.8	M	82	WHITE	6	4	42	14	16.15	137.5	2.62	138.4789091	58.1	116.9166923	37.18666667	85.46153846	209.2666667	8.95	14	1.25	140	4.5	102.5	1	10.9	26.3	0	0	0	0	0	0
3.34	5.179166667	20	4.1	91.1	M	44	UNKNOWN	5	1	15	13	14.25	206	1.71	48.49842233	49.55	119.4931538	37.91285714	101.9444444	147.2	10.5	18	0.7	138	4.05	99.5	1.3	14.5	29.9	0	0	0	0	1	0
8.1	19.02291667	41	4.5	89.7	M	86	WHITE	5	3	54	7	12.85	194.5	3.06	90.97403599	60.3	135.0139091	36.432	75	126.6	9.35	13	0.7	140	4	103	1.15	12.3	27.05	0	0	0	0	0	0
6.76	23.52013889	33	4.6	94.63333333	M	62	WHITE	2	1	36	15	10.65	272.5	1.95	35.05706422	55.75	129.2049231	36.6375	70.85714286	228	7.85	15	0.7	139	3.55	107.5	1.1	11.95	28.45	0	0	0	0	0	0
25.22	32.94513889	32	3.6	100	M	52	WHITE	3	9	32	15	15.3	127	0.7	30.35905512	39.5	117.7578462	36.935	103.9310345	122.25	12.8	10.5	0.95	139.5	3.8	102.5	1.45	15.65	33.4	1	0	0	0	0	0
4.23	4.4625	27	4	63.8	M	87	ASIAN	13	1	24	15	14.15	241	2.57	60.35767635	52.85	100.4901538	36.64142857	101.08	178	8.4	20	1	143	3.5	107	1.1	11.65	38.05	0	0	0	1	1	0
3.39	5.432638889	31	3.7	75.6	F	72	BLACK	6	3	51	12	11.55	155	1.38	38.04793548	43.9	112.4115455	36.89833333	73.98	123.75	10.45	15	0.75	141.5	4.2	105.5	1.55	16.8	33.5	1	0	0	0	0	0
4.6	61.62847222	24	2.6	58	F	26	WHITE	6	5	37	12	10.35	67	0.47	18.87716418	28.35	82.68854545	37.62444444	76.77419355	196	16.4	11.5	0.7	145.5	3.15	108.5	1.45	15.75	30.8	0	0	0	0	0	0
21.77	35.72430556	42	3.5	56.5	M	51	WHITE	13	8	53	9	13.4	70.5	0.46	30.60141844	37.3	94.95227273	36.90571429	82.07692308	206.325	13.65	10.5	0.55	142	3.75	103.5	1.05	11.2	25.9	0	0	0	0	1	0
21.43	27.58333333	25	3.35	113	M	39	UNKNOWN	3	5	37	15	11.85	248	1.715	27.45210181	42.075	122.3753462	36.71428571	89.12	102.2	10.15	16	0.75	139	3.45	102.5	1.05	11.25	26.45	0	0	0	0	0	0
19.74	24.80972222	58	2.7	37	M	52	WHITE	9	13	106	6	10.45	168.5	0.555	9.293367953	29.775	68.25572727	36.71166667	73.32	111.625	14.45	41	1.3	146.5	3.75	108.5	1.05	11.4	23.7	1	0	0	0	0	0
3.98	4.063888889	15	4.7	93.5	M	57	OTHER	5	0	36	15	14.9	186.5	1.54	57.8263807	54.7	129.9668462	36.83428571	106.1578947	110	15.2	90	5.2	139.5	5.15	92.5	1.2	12.8	33.9	0	0	0	0	0	0
33.76	38.58263889	31	4.5	69.3	M	61	WHITE	5	1	31	15	13.75	282.5	1.85	40.5199115	54.25	119.547	38.25166667	92.6	202	12.95	10.5	0.7	152.5	4.3	119	1.15	12.35	27.4	1	0	0	0	0	0
2	6.090972222	39	3.55	60.9	M	92	BLACK	11	3	43	12	10.65	363	1.62	16.8727686	43.6	99.03277273	37.066	77.54166667	126.5	4	8	0.8	143	3.4	106	1.4	14.8	96.15	0	0	0	0	0	0
2	17.81180556	51	3.1	60.4	M	71	ASIAN	2	4	47	13	9.3	396	0.52	3.785757576	33.6	84.90792308	37.23857143	90.5	134.2	10.6	17	0.85	145	3.9	109	1.15	12.5	31.9	0	0	0	0	0	0
1.02	8.939583333	16	3.8	61	M	32	UNKNOWN	6	2	30	15	13.1	269.5	0.74	13.66871985	41.7	102.8310909	37.06428571	80.48148148	110	11.4	23.5	1.4	140.5	4.3	101	1.05	11.35	33.1	0	0	0	0	0	0
1.5	2.502083333	24	4.6	70.5	M	64	WHITE	5	1	23	15	15	128	0.9	48.515625	50.5	113.7224615	36.77666667	101.0416667	110.5	7.9	29	0.9	135	5.3	96.5	1	11.25	30.95	1	0	0	0	0	0
4.44	12.43611111	16	3.55	71.3	F	34	UNKNOWN	4	5	27	15	12.35	426.5	0.452	4.646379836	37.76	98.60119231	36.958	89.30434783	105	10.05	22.5	1.2	143	3.85	102.5	1	10.85	28.1	0	0	0	0	0	0
9.99	19.03333333	16	4.1	41.5	F	56	OTHER	2	1	19	15	12.3	192	0.95	24.95234375	45.75	92.51354545	36.79833333	86.6097561	151	8	30	1.35	138.5	4.35	104	4	43.4	39.65	1	0	0	0	0	0
24.26	25.09097222	25	4.4	73.1	M	67	WHITE	7	2	24	15	14.2	158.5	0.72	28.38208202	47.6	120.9390909	36.69714286	78.27027027	163.2	6.3	9	0.75	139.5	3.7	104	1.3	14.15	37.75	1	0	0	0	0	0
2.82	3.874305556	34	4.5	53.7	F	86	WHITE	9	4	38	12	10.95	261	0.89	16.80258621	49.45	107.7193636	37.21333333	80.32	130	5.6	37.5	1.85	141	4.2	115.5	1	11.4	25.2	0	0	1	0	0	0
1.75	14.62430556	15	4	62	F	55	WHITE	6	6	31	14	13.05	79	1.9823	130.9823544	49.9115	106.5672727	37.76	95.40740741	145.5	4.5	16	1.1	141	4.6	105	1.65	17.8	31.05	1	0	1	0	1	0
13.46	17.42361111	25	4.4	109.25	F	46	BLACK	5	2	23	15	15.55	270.5	0.9177	23.2122122	48.5885	135.6040769	37.26285714	90.15151515	118.2857143	20.8	11	0.6	142.5	3.7	109.5	1.1	12.6	22.1	0	0	0	0	0	0
10.73	20.81597222	36	4	36	F	62	ASIAN	5	5	70	15	11.95	290.5	0.56	9.214457831	42.8	86.85454545	37.20166667	80.27272727	170.375	10.5	14.5	1.1	138.5	3.75	100	0.9	11.35	19.85	1	0	0	0	0	0
5.36	11.97152778	37	3.4	65.3	F	75	UNKNOWN	5	4	48	15	12.45	189.5	0.41	9.158469657	36.05	100.1352727	37.04	101.5925926	104	6.95	13.5	1	144	3.95	104	1	10.8	29.15	0	0	0	0	0	0
4.95	9.115277778	45	4.5	63	F	73	ASIAN	13	4	56	7	15.9	190.5	2.01	75.49370079	55.05	107.4219231	38.16666667	87.75	154.6	8.4	13.5	0.9	144	3.6	109	1.2	13.15	37	1	0	0	1	1	0
1.86	3.681944444	28	3.7	65	F	91	UNKNOWN	6	3	41	14	11.05	139.5	1.4	41.03154122	44	104.3748182	36.712	101.04	119.75	14.05	15	1.1	144	3.75	106.5	1.1	12	34.45	0	0	0	1	0	0
1.94	5.211111111	33	4.5	57.5	M	76	UNKNOWN	5	1	33	13	11.45	355.5	0.6862	9.945556962	48.431	110.6004545	36.88	107.9	160	15.6	17	1.7	142	3.3	103	1.8	19.4	40.2	1	0	0	0	0	0
6.11	7.965277778	20	4.1	54.1	M	59	WHITE	9	2	34	13	13.8	223	1.7	43.13273543	49.5	95.75623077	37.90666667	89.10344828	155	18.5	19.5	1	136	4.1	94	1.25	13.45	24.2	0	0	0	0	0	0
24.72	24.71805556	52	3.8	80	M	64	WHITE	8	9	36	15	9.7	196.5	0.6528	12.24539847	41.264	107.9050769	36.825	76.15625	116.25	11.3	11.5	0.95	136.5	4.15	101.5	1.05	11.75	30.45	0	0	0	0	0	0
2.68	14.86388889	48	3.2	67.7	M	80	WHITE	7	3	58	13	16.6	188.5	0.95	26.77135279	36.75	98.97690909	37.7075	90.71428571	142.75	40.75	22	1.4	144.5	4.3	110	1.5	16.55	29.1	1	0	0	0	0	0
4.05	4.108333333	15	4.2	95.5	M	48	WHITE	7	2	15	14	15.35	290	1.91	42.46127586	51.55	123.8049231	36.24166667	86.88679245	224.1818182	11.25	12.5	0.85	136.5	3.7	99	1.4	15.05	30.7	0	0	0	0	0	0
33.8	33.79652778	20	3.3	66.7	F	50	UNKNOWN	5	1	16	15	11.3	209	1.35	24.08684211	39.75	99.70772727	36.49333333	93.13043478	114.3333333	7.75	17.5	1.05	140.5	3.55	106	1.2	13.1	25.8	1	0	0	0	0	0
1.03	3.476388889	20	4.2	74	F	64	WHITE	7	2	25	15	14.3	182	2.2098	72.9234	53.049	110.0118462	36.84333333	89.72727273	94	8.9	5	0.4	139	3.9	102	1.2	12.9	34.5	0	0	0	0	0	0
1.07	16.9625	51	4.15	58.5	M	81	WHITE	14	4	47	15	12	337.5	0.7875	11.62	45.4375	106.1471364	37.19142857	77.41304348	131.5	5.95	16	0.8	135.5	4.45	104.5	1.4	15.55	31.75	0	0	0	0	1	0
3.25	7.886805556	25	4.2	36.7	M	69	WHITE	8	1	22	14	13.1	191	1	28.80628272	47	90.36327273	36.70714286	88.16	141.2857143	37.4	13.5	0.5	133	4.55	98.5	1.15	13.55	29.3	0	0	0	0	0	0
1.64	1.683333333	24	4	63.3	M	32	WHITE	8	4	28	14	14.2	199	1.49	42.52864322	47.45	100.1693846	37.368	81.88461538	123.8571429	9.15	27	0.65	137.5	3.95	102	1	11.3	24.2	1	0	0	0	0	0
4.02	5.081944444	33	4.3	80	F	87	WHITE	1	2	21	14	15.95	272.5	0.468	11.77900183	45.34	124.6815455	37.07142857	86.18421053	133.7142857	8.5	11.5	0.8	142	3.9	103	1.25	13.35	28.4	1	0	0	0	0	0
4.11	6.040972222	25	3.8	89.9	F	68	BLACK	7	1	21	13	15.65	161.5	2.125	78.25	48.625	114.2563077	37.77769231	81.37931034	99.66666667	10.6	11.5	0.9	144.5	4.05	108.5	1.1	11.95	22.5	0	0	0	0	1	0
23.4	37.33819444	36	4.9	49.7	M	67	WHITE	8	3	25	15	11.6	387	1.455	21.37007752	56.275	110.6426364	37.85571429	96.85714286	112.5	10.25	12.5	0.85	137.5	3.75	100.5	1.1	11.9	27.45	1	0	0	0	1	1
2.74	2.822916667	20	4	67.3	F	68	WHITE	1	0	17	15	15.4	219	1.63	45.84840183	48.15	102.7355385	36.9375	98.04	143	11.75	9.5	0.7	136	4.4	103	1.2	13.05	26.15	1	0	1	0	0	0
5.93	10.90833333	38	3.5	72.5	F	83	WHITE	10	2	42	13	9.6	220.5	1.78	27.12380952	43.9	107.0831818	37.38428571	107	119	18.35	31	1.15	143	4.9	106	1.25	13.65	29.55	0	0	0	0	0	0
1.9	5.921527778	32	3.4	87	M	84	WHITE	10	1	42	15	10.6	200	1.5162	27.321924	41.581	106.4398462	37.15	69.58064516	167.5	7.3	16.5	0.95	140.5	4.3	104.5	1.15	12.5	27	0	0	0	0	1	0
1.92	3.641666667	25	3.7	91	F	67	WHITE	4	2	33	13	13.7	163	2.043	63.53353988	47.215	113.473	37.17428571	93.51851852	104.3333333	15.75	15	0.65	138.5	3.5	98.5	1.15	12.45	29.85	0	0	0	0	0	0
5.16	8.977777778	31	3.4	85	F	89	WHITE	7	4	37	14	13.2	115	0.57	22.24486957	36.85	105.1567692	36.87285714	96.26086957	84.66666667	9.45	9	0.95	134	4	97	1.05	11.35	27.3	1	0	0	0	0	0
15.61	51.49583333	35	3.2	65.3	M	50	UNKNOWN	9	10	67	12	9.9	69.5	0.72	32.81956835	35.6	89.54046154	37.52666667	69.84	206.8	7.95	6	0.3	140.5	3.7	107	1.15	12.9	88.2	1	0	0	0	0	0
16.94	21.75902778	32	4.3	86.95	F	66	WHITE	5	3	23	15	14.85	245.5	2.03	52.8006721	53.15	129.9509091	36.55666667	85.25	116	3.35	23.5	0.6	141.5	3.05	104	1	11.1	26.45	1	0	0	0	0	0
23.45	28.60902778	30	2.5	58.1	M	55	OTHER	4	9	62	15	9.9	250	0.3	2.97	26.5	81.27536364	37.12	96.48275862	114.3333333	11.7	20	0.9	144	3.9	107	1	11.3	29.5	0	0	0	0	0	0
5.12	5.175694444	31	4	69.7	M	75	WHITE	5	1	41	15	15.55	173.5	1.71	61.3037464	48.55	104.2752308	37.068	78.40909091	130.5	18.75	76	1.6	147.5	4.1	111	1.15	12.55	24.8	0	0	0	0	0	0
9.72	9.665972222	8	4.5	75	M	28	OTHER	5	2	47	14	15.5	310	3.47	78.075	62.35	115.1203846	37.43666667	84.57575758	285.047619	7.95	12	0.5	138.5	3.3	104	0.95	10.3	30.8	0	0	0	0	0	0
3.63	14.96319444	43	3.75	64.16666667	M	85	WHITE	4	1	29	13	12	276.5	0.43	6.998191682	39.65	104.4875	36.27153846	88.30769231	150.1428571	11.05	41.5	3.1	146	4.55	112	1.35	14.5	30.65	0	0	1	0	0	0
12.84	15.99513889	32	4.6	84.4	M	77	WHITE	9	2	41	14	12.65	368.5	1.28	20.21253731	52.4	132.4845455	36.87	86.02564103	108.75	7.5	12.5	0.5	138	3.95	112.5	1.05	11.6	29.9	0	0	0	0	0	0
18.7	18.69861111	20	4.7	80	M	64	WHITE	2	1	17	15	14.9	215.5	1.7	55.24408353	55.5	121.3060769	37.53666667	103.3043478	121.75	13.05	11	0.5	137.5	3.6	106	1.05	11.35	25.35	1	0	0	0	0	0
1.86	8.681944444	23	4.1	61.7	M	71	BLACK	3	2	24	14	11.5	408.5	1.9264	22.23494737	50.632	107.8288182	37.610625	84.55172414	101.25	12.05	33.5	2.5	131	4.5	88.5	1.15	12.4	87.15	0	0	0	0	0	0
1.53	5.629861111	15	4.9	86.9	F	57	WHITE	4	1	29	14	13.05	242	1.68	44.39157025	57.4	128.7106923	37.29571429	73.4	135.8333333	8.75	16.5	0.8	141	3.6	104.5	1.05	11.5	28	0	0	0	0	0	0
8.12	8.091666667	13	3.85	97	F	40	UNKNOWN	5	1	17	15	14.75	366.5	0.95	14.71981583	43.25	119.5557308	36.79428571	81.19230769	121.5	3.95	18.5	0.6	133	3.9	98	1.1	11.85	28.9	0	0	0	0	0	0
1.11	2.973611111	16	3.65	66.6	F	40	OTHER	4	2	29	14	11.45	347.5	2.85	34.27586331	50.75	104.8434091	36.84142857	96.08	95	9.8	9.5	0.45	132	4.1	102	1.25	13.7	25.35	0	0	0	0	1	0
23.12	24.80138889	19	4.6	57.3	M	54	UNKNOWN	10	0	26	15	14.25	172	0.4343	16.551375	48.1715	111.9378182	37.07142857	78.15625	154.25	19.5	31	1.1	141	4.4	106	0.9	10.2	23.8	1	0	0	1	1	0
3.11	9.009027778	22	3.8	69.9	M	50	BLACK	2	1	35	14	13.15	211	0.35	8.288862559	39.75	101.4255385	36.77833333	83.66666667	157.5	8.3	18	1	137	4	104	1.1	11.4	32.1	1	0	0	0	0	0
1.42	8.088888889	22	4	49.1	M	68	OTHER	6	1	22	14	12.9	265.5	1.5072	29.29247458	47.536	91.05953846	36.77142857	103.2173913	106.8	11.95	13	0.8	132.5	4.15	94.5	1.1	12.05	30.7	1	0	0	0	0	0
7.45	8.938888889	35	4	88	M	53	WHITE	3	1	36	14	13.65	277	0.61	12.02382671	43.05	116.0153846	36.844	84.92857143	155.25	7.25	17.5	1.15	143	3.35	105.5	1.15	12.75	27.6	0	0	0	0	0	0
4.7	7.669444444	33	4.1	73.4	M	79	WHITE	7	3	35	14	12.2	217	1.03	23.74221198	46.15	108.1379231	37.185	97.56060606	131.8333333	5.25	24	1.1	139	4	104.5	2.2	23.1	36.05	0	0	0	0	0	0
25.14	49.85763889	34	4	103.15	M	67	WHITE	4	1	24	15	9.9	278.5	0.6	8.531418312	43	137.7664545	37.20875	75.76470588	113.5	9.9	12	0.55	142	4	105.5	1	11	26.6	0	0	0	0	1	0
2.86	10.94930556	15	4.6	117.4	F	55	WHITE	5	1	28	14	13.35	229	0.99	26.54842795	50.95	143.8106154	36.24833333	75.12	117.4	13.05	17	0.85	140	4.1	103	1.05	11.5	25.8	0	0	0	0	0	0
12.41	15.66041667	34	3.4	55.7	F	84	UNKNOWN	4	2	27	15	8.3	172.5	0.32	5.235014493	35.6	86.35969231	36.54833333	83.63461538	155.5	8	19	0.45	139.5	4.25	106	1.35	14.95	26.3	0	0	0	0	0	0
11.59	11.62361111	17	4.4	84	F	49	UNKNOWN	5	0	23	15	13.4	246	0.67	16.05821138	47.35	129.2032727	37.40375	69.64864865	125.8	8.4	11	0.8	141	3.7	108	1.2	12.5	27	0	0	0	0	0	0
5.04	5.079166667	14	3.9	113.3	M	47	BLACK	7	2	19	15	13.4	227	1.95	44.89295154	48.75	130.7573077	37.3475	91.12962963	142.2	8.45	20	0.85	143	4.05	109	1.4	14.85	30.45	0	0	0	0	0	0
4.07	9.761111111	28	3.4	77.9	F	64	WHITE	6	3	33	15	12.1	294.5	1.97	27.51979626	43.85	109.6883636	37.60142857	93.0952381	88.75	7.7	17.5	1.1	140	5.55	104.5	1.25	13.45	29.05	0	0	0	0	1	1
9.98	27.17708333	27	4.1	106.1	M	69	OTHER	3	2	31	13	15.55	238.5	2.12	56.67111111	51.6	129.1162308	36.99285714	116.5428571	126.8333333	10.25	14.5	1.05	136.5	3.55	99	1.1	12.2	30.85	0	0	0	0	0	0
4.78	4.832638889	46	3.75	55	M	84	WHITE	8	4	70	12	10.7	271.5	2.05	30.29696133	47.75	97.5375	36.622	65	138	13.7	13.5	1.15	142	4.25	109	1.15	12.7	26.15	0	0	0	0	1	0
8.9	18.2625	23	4.6	100	M	46	OTHER	7	4	44	9	13.85	340	2.59	48.53202941	58.95	132.6478462	36.64285714	84.89285714	137	12.2	18.5	0.95	136.5	3.9	102.5	1.1	12.5	27.4	1	0	0	0	0	0
7.31	50.02916667	27	4.2	103	F	60	WHITE	7	2	29	12	16.3	282.5	1.1526	27.93168	47.763	128.6164615	36.38444444	79.1875	111.5	10.5	13.5	1.3	137.5	6.5	103	1	11.05	30.8	0	0	0	0	0	0
1.29	46.87916667	42	3.2	127	F	57	BLACK	9	10	51	15	15.95	277	1.56	28.74454874	39.8	129.1233846	36.85333333	86.775	92	7.25	10.5	0.95	137	4.45	98.5	1.1	11.8	23.7	0	0	0	0	0	0
4.06	4.075	20	3.7	97.7	M	64	WHITE	8	0	25	15	13.8	180.5	1.81	51.20144044	46.05	117.7713077	36.63	85.84615385	111	5.7	17	1.1	137	3.7	105	1.15	12.55	28.1	0	0	0	1	1	0
4.8	4.827083333	29	4	66	F	81	OTHER	11	2	27	14	14	220.5	1.47	37.33333333	47.35	101.9015385	38.095	80.11111111	177	25.55	29	0.85	134.5	5.35	100	1.15	12.45	32	1	0	0	0	0	0
1.18	5.051388889	15	4.2	77.1	F	50	WHITE	3	0	16	15	15.7	205	1.4	45.03219512	49	112.0006154	37.04333333	92.84848485	140.5	6.5	15.5	1	138	3.35	101.5	1.2	13.25	29.95	0	0	0	0	0	0
1.54	3.621527778	44	4.1	101.5	F	83	WHITE	6	5	58	13	12.7	157	1.84	61.02471338	50.2	126.1651538	36.61	93.16666667	101	9.7	21	0.7	140.5	5.1	87.5	1.5	16.7	41.1	1	0	0	0	1	0
4.1	12.10694444	24	4	86.2	M	52	WHITE	8	1	31	13	10.9	312	1.83	25.57307692	49.15	124.9152727	37.11875	94.04	141	11.45	16	0.75	136.5	4.2	97.5	1.2	13	35.5	1	0	0	0	0	0
2.75	2.754166667	20	4.15	75	F	51	WHITE	8	2	25	14	14.25	142.5	1.3	53.95	48	109.9088846	37.15	75.65384615	83.5	9.3	25.5	1.7	139	5.3	105	1.25	13.45	34.65	0	0	0	0	0	0
4.49	9.640277778	20	4.35	99.1	F	62	WHITE	2	1	21	14	11.3	174.5	1.03	29.01412607	48.65	139.9073182	37.56111111	92.14814815	163.4	10.15	18	0.95	136.5	3.85	101.5	1.25	14.3	29.45	1	0	0	0	0	0
7.57	17.53402778	44	4	63	F	77	UNKNOWN	5	4	42	8	11.85	186	0.6696	17.064	43.348	99.97692308	37.67375	79.64705882	242.8888889	12.1	10.5	0.65	144	3.3	104.5	1.05	11.45	26.45	0	0	1	0	0	1
1.82	5.61875	46	4.2	64	F	70	WHITE	6	3	30	15	11.85	198.5	1.1128	27.90128766	47.564	111.0616364	37.40571429	82.86363636	97	8.9	6.5	0.7	142	3.9	106	1.1	11.95	26	0	0	0	0	0	0
1.02	2.879861111	23	4.6	80.5	M	73	WHITE	4	0	32	15	14.7	235.5	1.2696	36.45450191	52.348	120.1378462	36.85714286	90.51612903	127.1666667	10.7	22.5	0.8	136.5	3.95	104	1.2	12.9	31.7	0	0	0	0	0	0
1.81	13.92013889	36	4.3	70.16666667	M	90	UNKNOWN	3	4	44	12	13	197	1.29	36.60456853	49.45	117.2260909	36.066	84.95238095	134	9.15	12	1	138	3.55	100.5	1.4	15.05	26.7	1	0	0	0	0	0
1.18	23.11527778	29	4	88.7	F	77	OTHER	7	2	30	13	12.05	215	2.6	58.28837209	53	126.8107273	37.11142857	86.96774194	226.6666667	20.95	17.5	0.95	140	3.5	102	1.05	11.4	22.75	0	0	0	0	0	0
2.07	5.88125	28	4.4	46.9	M	83	WHITE	9	2	17	14	11.8	219	1.19	28.21223744	49.95	101.0747273	36.72285714	79.52	119	7	10.5	1.15	138.5	4.45	98	1.35	14.4	25.3	0	0	0	1	1	0
1.07	6.838194444	20	4.1	60	F	69	WHITE	5	1	37	15	12.6	171	1.2635	38.171	47.3175	99.54130769	37.02666667	95.16129032	150.5	13.8	24.5	0.85	132	4.55	104	1.4	15.1	29.9	0	0	0	1	0	0
3.66	5.683333333	25	4.6	81.9	F	67	WHITE	6	2	29	14	12.55	169.5	1.245	42.40345133	52.225	121.036	37.30222222	87.19230769	104	9.7	7.5	0.75	129	4.1	91.5	1	12	29.5	1	0	0	0	0	0
6.26	38.06666667	35	4	87	M	67	UNKNOWN	3	4	45	10	10.25	201	0.95	19.37810945	44.75	125.5218182	37.196	78.29032258	157	15.05	14.5	0.95	136	4.4	100.5	1	10.65	28.65	0	0	0	0	0	0
12.2	27.02013889	25	4.3	55.33333333	F	68	UNKNOWN	4	8	25	15	12.15	335	1.13	17.6229403	48.65	99.52546154	37.42857143	80.69230769	116	17.25	7	0.6	139	3.65	109	1.45	15.9	75.1	1	0	0	0	0	0
1.87	3.585416667	17	4.1	88	F	49	WHITE	9	2	19	14	12.7	272	1.88	35.98955882	50.4	127.769	37.07142857	103.2857143	125.3333333	9	12	0.55	138.5	3.6	103	1.95	21.2	32.35	0	0	0	0	0	0
2.96	2.975694444	32	4.5	59.6	M	74	WHITE	10	0	28	15	12.95	171.5	2.44	82.91020408	57.2	112.1926364	37.53666667	104.1756757	113	19.75	23	1.35	140.5	4.1	109	1.05	11.75	26.8	0	0	0	0	0	0
7.93	14.83333333	49	4.5	99.7	F	68	UNKNOWN	11	4	46	8	14.55	327.5	1.82	36.38610687	54.1	142.5957273	36.63571429	96.48648649	100	7.7	37	1.35	139.5	4.1	104.5	1.3	14.2	28.55	0	0	0	0	1	0
4.16	6.35625	29	4.7	93	M	70	BLACK	6	1	29	14	12.7	267	0.76	16.99041199	50.8	140.4939091	37.41181818	85.76315789	138.4285714	7.25	22	0.8	140	4.4	102.5	1	11	31.4	0	0	0	1	0	0
10.04	16.13263889	23	4.65	97.6	F	61	OTHER	6	1	28	13	14.35	191	0.96	33.53842932	51.3	131.8526538	38.09714286	74.74074074	124	10.6	50	3.35	139	3.75	105	1.1	11.65	30.05	0	0	0	1	0	0
27.02	38.73333333	29	2.9	87.1	M	83	UNKNOWN	1	2	23	13	11.65	140	1.42	34.26764286	36.1	99.059	37.08333333	75.36	117.75	8.9	17.5	1.05	139	4.2	103.5	1.05	11.45	27.55	0	0	0	0	0	0
1.84	1.884722222	20	3.5	80	F	59	WHITE	6	2	21	15	11.1	283	2.21	30.33869258	46.05	103.4380769	36.71571429	87.125	105.2	13.1	27	2.25	143.5	4.05	110	1.4	15.2	33.7	0	0	0	0	0	0
7.33	12.1625	33	3.25	51.8	F	66	ASIAN	8	3	56	10	8.35	315.5	0.29	2.494413629	33.95	81.62419231	36.623	90.29166667	128.6	8.45	25.5	1.25	135	4	100.5	1.05	11.65	36.45	1	0	1	0	1	0
11.83	13.82361111	50	4.1	50.1	M	90	BLACK	11	6	42	12	11.7	164	0.8	23.4	45	99.03390909	36.08666667	85	124.75	6.8	12	0.65	132.5	4.2	97	0.95	11.55	21.4	0	0	0	1	1	0
11.72	29.7875	58	4	71.8	M	87	WHITE	6	8	48	10	12.8	135	1.16	43.99407407	45.8	105.6224615	36.72	66.04166667	175.6	9.6	13	0.45	137	4	101	1.65	17.7	32	0	0	0	0	1	0
4.38	42.45625	27	3.45	73.1	F	79	OTHER	2	4	14	15	9.85	125	0.3	8.1558	36	106.7935909	37.59727273	65.19230769	124.8	9.75	21.5	0.75	135.5	6.35	104	1	11.05	23.9	1	0	0	0	0	0
3.19	4.925	32	3.7	70	M	83	UNKNOWN	5	1	24	13	12.25	253.5	1.725	30.84245562	45.625	108.1657273	37.68142857	73.95454545	127.6	7	8	0.5	130.5	4.3	105	1.55	17.2	36.95	1	0	0	0	1	0
5.75	6.888888889	23	3.65	77.1	F	73	WHITE	7	2	26	15	13.05	175	0.34	9.254314286	38.2	103.8111154	36.77833333	70.5	184	11.6	16	0.9	140.5	3.85	107.5	1.25	14.35	23.75	0	0	0	0	0	0
1.58	1.566666667	25	4.2	87.8	F	68	ASIAN	4	2	34	14	11.7	273	2.35	42.3	53.75	129.1063636	37.06428571	83.38235294	125	7.65	16	0.6	142	3.75	109	1.4	15.15	40.3	0	0	0	0	0	0
6.65	8.315972222	28	4	90.9	M	71	WHITE	5	1	15	14	14	182	2.03	62.46153846	50.15	117.8758462	36.93714286	90.41666667	122	16.5	22	1.65	150	4.15	113.5	1.2	13.1	31.9	0	0	0	0	1	0
4.83	14.81805556	26	4.3	92.5	M	58	BLACK	2	1	19	15	13.05	204	2.002	55.06972059	53.01	123.3693077	37.2425	91.24444444	175.3333333	14.6	11.5	0.85	142	4.35	100.5	1.2	13.1	23.9	0	0	0	0	0	0
12.01	19.93958333	26	3.9	101.1	M	55	WHITE	6	7	46	12	8.9	175	0.5985	11.87082	41.9925	122.9305385	36.695	81.82608696	151.6	5.9	11	0.8	137	3.6	101	1.2	12.5	26.8	0	0	0	0	0	0
2.93	3.672222222	26	4.4	66.1	F	80	WHITE	9	1	23	15	13.15	206.5	1.3806	38.68354286	50.903	115.6318182	37.95625	94.3	111	10	14	0.8	138.5	3.2	100	1.3	14	30.15	1	0	0	0	0	0
5.12	22.04652778	36	3.8	87.9	F	74	WHITE	8	2	10	15	14.2	230	1.8603	43.64425565	47.3015	112.9732308	37.01	103.7307692	133	14.25	24.5	1.25	144	3.8	112	1.05	11.35	32.3	0	0	0	0	0	0
5.61	18.16944444	33	4.1	49.7	M	78	ASIAN	6	2	39	10	12.6	167.5	0.78	24.05659701	44.9	98.73063636	36.83	71.33333333	98	18.2	12.5	0.9	148.5	3.5	117	1.25	13.55	28.65	0	0	0	1	0	0
8.97	14.95486111	37	3.5	75.16666667	M	61	OTHER	6	6	35	10	12.15	214	0.6039	12.00039603	38.0195	100.3373077	36.56875	90.6	84.25	5.55	13	0.9	143.5	4.35	105	1.3	14.25	33.65	0	0	0	0	0	0
1.01	9.590277778	54	2.7	92.1	M	82	WHITE	11	8	82	6	10.6	193.5	0.44	6.507906977	29.2	99.28869231	36.93	79.66666667	203.1111111	14.75	7.5	0.65	140	4.2	106.5	0	150	74.95	0	0	0	0	0	0
6.49	6.575694444	37	4.9	96	F	71	BLACK	4	1	23	13	13.4	260.5	1.07	26.96975048	54.35	134.5486923	37.45142857	89.88461538	107.6	6.65	16	0.9	139	3.25	95.5	1.2	13.15	25.55	0	0	0	0	0	0
13.22	27.96180556	46	4	113.3	M	82	WHITE	6	4	46	7	10.9	219.5	0.78	15.49339408	43.9	145.462	37.21285714	99.16	161	6.25	16	1	140	4.3	104	1.25	13.8	32.5	1	0	0	0	0	0
1.24	2.907638889	20	4.4	80	M	52	WHITE	1	1	10	13	13.25	318.5	2.0184	36.94590895	54.092	126.1705455	36.478	82.65217391	230.4	10.9	18	0.9	134	3.9	98	1.1	11.6	28.6	0	0	0	0	0	0
10.18	15.15138889	42	4.3	80	F	91	WHITE	8	2	42	13	16.55	333.5	0.41	8.74892054	45.05	115.3500769	36.51571429	102.3157895	99	12.55	19.5	0.85	136.5	4.1	104.5	1.3	13.95	28.65	0	0	0	0	1	1
2.84	10.79930556	42	2.9	40.7	M	52	WHITE	7	2	31	13	12.25	124.5	0.64	18.26184739	32.2	74.039	37.15666667	74.90322581	112.5	9.25	10	0.55	138.5	4	105.5	1.15	12.45	25.5	0	0	1	0	0	0
10.14	10.20902778	23	4.05	82.8	M	46	UNKNOWN	4	4	34	15	9.9	219.5	1.31	23.9291344	47.05	123.0819545	37.005	71.90909091	73	7.45	27.5	1	141.5	3.8	101.5	1.2	12.55	29.25	0	0	0	0	0	0
15.82	54.90902778	23	3.8	89.5	F	73	WHITE	8	1	29	15	12.95	317.5	1.03	15.96418898	43.15	124.4392727	37.40833333	76.4	194.5	19.2	27	0.9	138	3.8	98	1.4	15.8	27.3	1	0	0	0	1	0
9.15	21.0125	28	4.4	81	M	69	WHITE	12	4	46	12	13.85	245.5	0.81	20.10647658	48.05	126.9287273	36.695	89.35714286	114	14.6	20.5	0.85	140.5	4.65	107.5	1.25	13.6	25.5	1	0	1	0	1	0
4.26	9.26875	36	4	60.2	M	84	WHITE	4	3	33	13	12.5	250.5	0.73	14.57085828	43.65	98.18061538	37.16625	78.25925926	156.3333333	9.45	11	0.6	140.5	3.5	101.5	1.05	11.25	24.7	0	0	0	0	0	0
3.37	6.394444444	31	3.4	71	F	92	UNKNOWN	6	1	27	15	10.2	206	1.295	21.80126214	40.475	96.17523077	37.202	92.22222222	155	10.35	24.5	1.4	137	3.15	98.5	1.9	20.65	52.45	1	0	0	0	0	0
9.27	11.37847222	39	4.7	78	M	50	WHITE	5	6	40	7	13.75	224.5	1.53	44.04287305	54.65	120.023	37.30142857	78.78846154	130.6	29.25	26	1.8	140.5	5.3	105	1.25	13.65	30.55	1	0	0	0	0	0
5.89	6.672222222	49	4	86.5	F	81	WHITE	2	3	43	7	11.3	374	0.905	10.93743316	44.525	115.0530769	36.96333333	70.98717949	176	13.85	14.5	0.75	139.5	3.8	103.5	1.15	12.4	25.8	0	0	0	0	0	0
3.62	6.052777778	43	3.5	59	M	91	WHITE	7	5	52	14	9.9	155	1.76	39.34451613	43.8	89.96576923	37.35833333	70.65625	179.2	12.35	8.5	0.75	141.5	3.6	106.5	1.1	11.8	23.65	1	0	0	0	0	0
7.33	9.990277778	60	2.05	70	M	83	OTHER	6	9	66	15	7.3	65.5	0.93	21.24801527	25.15	75.43219231	36.52428571	95.60714286	172.3333333	5.45	14.5	0.7	141.5	4.1	104	1.1	11.6	27.3	0	0	0	0	0	0
16.72	16.77638889	49	4.8	80	F	68	WHITE	2	4	55	7	14.15	183.5	0.94	34.79280654	52.7	122.7950769	37.28571429	86.94339623	134.4	12.1	10.5	0.8	132	3.4	96	1.55	16.55	33	0	0	0	0	0	0
13.75	19.58333333	31	3.6	71.1	F	77	WHITE	6	2	28	15	15.5	151	1.22	45.08344371	42.1	99.21738462	36.44857143	88.94444444	107.4	18.7	17.5	1.3	142	3.85	109.5	1.1	13.35	21.85	0	0	0	0	0	0
7.9	7.938888889	37	3.9	93.4	F	62	WHITE	4	1	25	15	11.75	494	1.28	11.87368421	45.4	117.9906923	36.565	85.37037037	92.75	1.8	11	0.6	138	3.9	99.5	1.3	14.15	54.45	1	0	0	0	0	0
2.28	3.934027778	35	3	107.6	F	73	WHITE	2	6	28	15	12.1	76	0.185	8.836184211	30.925	113.6995385	36.49444444	73.55555556	243.9166667	11.65	8.5	0.55	147.5	3.5	115	1.05	11.2	29	0	0	0	0	0	0
2.79	2.788194444	33	2.4	81.6	M	68	WHITE	8	6	37	15	8.6	51.5	0.49	19.63805825	26.45	88.08553846	36.86	102.0833333	102.1666667	7.1	16.5	1.1	141.5	3.6	106	1.3	14.5	25.75	0	0	0	0	0	0
6.16	6.15625	31	3.95	88.6	F	82	BLACK	3	1	21	13	10.5	314.5	1.56	20.57265501	47.3	125.9904091	37.13833333	83.58823529	91	11.85	23	1.15	141	3.9	108.5	1.2	13.35	28.05	1	0	0	0	0	0
11.96	11.99861111	41	3.1	58.3	F	61	WHITE	7	4	25	13	10.6	243.5	0.43	5.802792608	33.15	90.361	36.44428571	96.53571429	138.8	10.15	38.5	6.15	144	3.75	103.5	1	10.95	26.6	1	0	0	0	0	0
43.51	44.24930556	46	3.8	38.7	F	71	BLACK	7	3	50	11	12.85	292.5	1.755	29.298	46.775	85.92363636	37.81714286	77.13636364	101.5	5.8	15	1	141	3.75	105	1.1	12	29.6	0	0	0	0	1	0
1.53	17.59375	29	4.2	108.8	M	79	OTHER	6	2	29	13	12.6	180.5	1.45	42.51191136	49.25	132.3373846	36.72285714	94.53333333	110.2	11.4	15	0.9	142.5	5	110	1.1	12.1	31.85	0	0	0	0	0	0
3.71	6.598611111	33	3.9	89.7	M	74	OTHER	11	4	34	12	12.7	141.5	1.5339	53.69192014	46.6695	115.617	37.00166667	79	102.6	10.05	30.5	5.85	146	3.8	110	1.05	11.5	30.9	0	0	0	0	1	0
4.15	5.936111111	35	3.95	68.2	M	83	UNKNOWN	1	4	33	14	13.4	207	1.87	47.81599034	48.85	110.5235	36.71333333	80.76923077	221.2	15.9	17.5	1.2	137.5	3.65	99	1.15	12.45	24.2	0	0	0	0	0	0
2.28	10.39861111	21	2.95	60.4	M	31	UNKNOWN	1	2	57	15	10.35	140.5	0.8	17.38505338	33.5	82.67442308	36.19	101.9487179	119.6666667	15.95	12.5	0.75	141	2.75	108	1.25	14.3	26.55	0	0	0	0	0	0
11.51	22.92708333	28	4.2	113.9	M	65	BLACK	6	3	41	10	14.1	239	3.2457	80.42274226	58.2285	135.6092308	37.3475	90.43902439	111.3333333	10.1	14.5	0.85	140	4.25	98.5	1.4	14.9	29.95	1	0	0	0	0	0
3.54	4.758333333	18	4.25	116.5	M	58	UNKNOWN	5	1	28	15	14.9	122.5	2.43	125.6161224	54.65	138.0217308	37.72142857	91.89655172	173.6	8.9	11.5	0.9	137	3.85	99	1	11.05	28.7	0	0	0	0	0	0
2.13	15.11319444	32	3.7	95.8	F	67	UNKNOWN	8	3	22	15	12.95	167.5	1.56	44.62531343	44.8	116.5523846	38.36571429	82.38571429	171.5	11.2	11	1.15	143.5	3.7	112.5	1.25	14.1	21.75	0	0	0	1	0	0
1.59	4.536805556	25	4.7	89.7	M	64	WHITE	5	2	41	15	13.55	204	1.4938	46.63365343	54.469	127.529	36.90833333	108.4	318.5	4.8	12.5	0.55	141	4.45	104	1.2	13.05	27.85	0	0	0	0	0	0
9.74	30.76111111	54	3.8	130.5	M	62	BLACK	6	7	60	9	9.55	175	1.4416	29.89466514	45.208	140.3027692	36.73	72.63636364	95.8	11.6	15	1.05	139.5	4.2	105	1.1	11.9	30.05	0	0	0	0	0	0
6.01	8.793055556	31	3.5	61.55	M	66	UNKNOWN	3	7	26	14	14.1	317.5	0.57	8.859685039	37.85	91.60169231	37.41285714	119.24	201	15.1	27	0.8	141.5	3.9	101	1.25	13.6	24.1	0	0	0	0	0	0
19.67	20.63194444	42	4.4	84.75	M	86	WHITE	5	3	32	15	12.2	153.5	1	34.97068404	49	129.7719091	37.59333333	75.34782609	130	7.95	11.5	0.7	141	4	106.5	1.1	11.8	25.75	0	0	0	0	0	0
7.89	21.66111111	43	3.7	60.4	F	83	WHITE	7	2	40	13	13.6	195.5	2.16	55.59652174	47.8	100.8871818	37.35153846	79.96428571	335.9411765	9	21	0.95	142	5.4	106.5	1.7	18.65	30.05	0	0	0	1	0	0
6.64	6.659722222	27	4.2	58.6	M	38	WHITE	5	3	25	15	10.1	158	0.57	15.30341772	44.85	106.9674545	37.57142857	89.4	94.6	14.3	12	0.8	141	3.6	106	1.15	12	22.65	0	0	0	0	0	0
16.85	18.56944444	36	4.2	65.5	F	79	WHITE	6	5	24	9	11.5	118.5	0.81	33.01518987	46.05	104.5587692	36.61	88.875	179	5.9	37	6.3	135	3.65	97.5	1	10.5	39.55	0	0	0	0	0	0
1.93	3.782638889	26	3.9	62.5	M	92	WHITE	3	2	29	14	12.45	277	1.94	34.00602888	48.7	105.4573636	37.02125	67.16	80.81818182	10.35	13.5	0.8	144	4.2	105	1.05	11.3	27	0	0	0	0	0	0
1.82	4.619444444	38	3.7	71	F	64	WHITE	6	3	27	15	11.3	83	0.5814	29.2871494	39.907	108.9239091	37.28	74.18518519	227.8333333	9.95	60	2.05	141	4.1	104.5	1.15	12.45	22.45	0	0	0	0	1	0
2.86	10.75486111	47	3.7	71.2	M	70	BLACK	3	4	38	13	8.7	295	1.65	18.00457627	45.25	100.7705385	36.84285714	102.2962963	133.8	5.2	27	1.2	142	4.5	109	1.1	12.1	26.4	1	0	0	1	1	0
24.78	185.2423611	39	3.1	64.2	M	64	UNKNOWN	3	8	64	6	8.75	121.5	0.95	21.20884774	35.75	94.83427273	36.89166667	108.5806452	143.2	13.3	20	1	136	4.4	102	1.2	13.5	28.6	0	0	0	0	0	0
24.24	79.60416667	65	3.3	94.66666667	M	75	WHITE	6	5	46	15	11.5	205.5	1.04	19.20583942	38.2	109.8693077	36.79875	93.125	105.6666667	22.7	89	2.35	151	3.5	115.5	1.15	12.4	21	0	0	0	0	1	0
8.01	13.51597222	30	3.2	138.2	M	34	WHITE	7	7	41	14	12.15	186.5	1.22	25.43356568	38.1	136.3086154	37.39666667	94.68518519	136	6.75	13	0.85	139	3.85	102.5	1.15	12.6	54.25	1	0	0	0	0	0
21.56	21.57569444	45	3.8	57.5	M	87	WHITE	7	6	62	8	11.65	88	0.63	31.69329545	41.15	93.47046154	37.227	97.11111111	131	21.65	42.5	2	143.5	4.35	108	1.35	15.2	40.25	0	0	0	0	0	0
7.27	86.36111111	34	3.4	99.5	F	78	WHITE	7	1	32	15	12.4	362	1.36	15.83911602	40.8	114.4590769	37.17666667	76.0952381	108.8	10.05	15	0.65	133	4	99	0.95	11.1	24.75	0	0	0	0	0	0
1.81	4.9125	33	4.2	90.05	F	86	WHITE	8	3	34	10	12.3	100.5	0.6336	32.56893134	45.168	120.3085385	37.19857143	78.52	262.5	9.25	19	0.85	142	3.8	103	1.25	13.3	33.4	0	0	0	0	0	1
4.5	4.566666667	37	4.2	53.3	M	77	WHITE	1	4	33	15	11.8	273.5	1.51	27.36219378	49.55	102.9490909	36.69666667	69.52	132.6666667	8.65	15.5	0.8	138	3.9	105	1.15	12.5	25.65	0	0	0	0	0	0
14.47	14.49305556	61	3.5	60.4	M	82	WHITE	6	8	86	6	6.5	108	0.45	9.479166667	37.25	97.90918182	36.88142857	104.137931	115.8	16.75	13.5	0.7	140	4.75	110.5	3	33.05	43.6	1	0	0	0	0	0
5.53	29.50694444	31	4.3	73.2	M	91	OTHER	9	1	20	13	14.2	223	2.06	56.40520179	53.3	110.9876154	36.14	96.65306122	137.25	9.95	15.5	0.6	132	3.9	98	1.4	15.1	29.9	0	0	0	0	0	0
6.55	6.620833333	26	3.7	85	F	84	WHITE	5	1	23	14	9.3	224	0.7	10.753125	40.5	109.6237692	37.13111111	83.5	119	17.45	16	1.5	141.5	4.25	100	1.1	11.85	27.1	0	0	0	0	0	0
2.04	4.008333333	48	4.2	62	M	89	WHITE	6	6	56	11	13.25	219.5	1.96	49.69202733	51.8	109.5452727	37.17428571	86.4	140.2	7.1	17.5	0.8	140.5	5.1	103	1.05	11.35	23.4	1	0	0	0	0	0
6.96	17.66666667	26	4.7	41	M	64	WHITE	3	2	30	13	12.15	425	0.34	4.5684	48.7	96.28607692	37.27857143	76	95.33333333	9.3	13	0.8	141	3.4	102	1.3	14.3	26.4	0	0	0	0	0	0
2.67	16.62847222	40	3.9	46.6	M	76	ASIAN	2	2	41	14	12	330.5	0.7485	10.59903177	42.7425	87.96669231	37.04666667	77.2	100.75	8.35	11.5	0.7	139	5.1	102	1.3	13.85	28.65	1	0	0	0	0	0
12.95	56.86111111	28	4.4	76.05	M	59	ASIAN	8	3	38	8	15.2	343.5	0.832	16.19917322	48.16	114.305	36.81	87.76923077	119.6	15.55	36	1.9	136	3.55	102	1.15	12.95	28.8	0	0	0	1	0	0
1.93	62.64236111	31	3.3	63.6	F	65	UNKNOWN	4	2	17	14	13.7	148.5	1.29	39.27333333	39.45	89.93884615	36.988	103.1851852	96	15.7	22.5	1.6	150	3.2	103.5	1.2	13.1	28.5	0	0	0	0	0	0
2.68	7.024305556	43	4	60.3	F	78	WHITE	4	5	41	7	11.8	257	1.01	18.54941634	45.05	105.2783636	36.89	87.26923077	191	15.45	12.5	1.1	136	4.35	103.5	1.5	16.6	34.95	1	0	1	0	1	0
27.49	100.4881944	41	3	50.4	F	79	OTHER	6	5	41	15	11.8	131.5	0.704	18.95178707	33.52	77.00353846	36.70333333	99.77272727	140.6	7.15	17.5	1.1	137.5	3.75	101	1.65	17.65	36.55	0	0	0	0	0	0
6.55	6.686805556	40	4.8	83	M	73	WHITE	8	4	50	12	13.9	290.5	1.08	24.80468158	53.4	134.4010909	36.78714286	99.04166667	202.6	8.85	13	0.45	130.5	5.85	97	1.1	12	35.7	0	0	0	0	0	0
3.08	8.519444444	57	4	65.9	F	91	WHITE	7	4	26	13	14.3	217	0.8	21.0875576	44	101.8373846	36.237	80.60810811	148.75	10.9	15	1.4	139.5	3.55	104	1	12.45	27.6	0	0	0	1	0	1
4.49	6.632638889	28	4.4	91	F	64	WHITE	3	1	22	13	14.5	269	0.5292	12.55128625	46.646	123.896	36.76	92.2962963	108.75	9.9	18.5	0.55	140.5	3.6	105	1.05	11.5	28.95	1	0	1	0	0	0
1.46	8.467361111	40	4	77.7	M	88	WHITE	11	3	43	13	11.05	133.5	1.14	37.74382022	45.7	109.4075385	37.625	104.32	108	16.65	30	1.05	142	4.1	108	1.1	11.85	25.45	0	0	1	0	1	0
1.1	9.015277778	35	3.5	96.1	M	69	WHITE	12	3	46	10	12.8	246	0.89205	16.24546341	39.46025	124.9762727	37.5	133.0606061	164.2857143	16.9	18.5	1.5	134.5	3.3	99	1.15	12.45	29.95	0	0	0	0	0	0
5.1	19.16736111	27	3.75	66.45	F	55	ASIAN	9	1	34	14	11.85	157.5	1.2	33.85714286	43.5	106.2186818	36.27714286	94.75	209.1428571	5.6	12	1	139	4.6	106.5	1.15	12.35	31.2	1	0	0	0	0	0
22.31	86.05763889	51	2.7	65.63333333	F	60	WHITE	5	10	63	12	15.2	318	0.615	7.936981132	30.075	82.30930769	37.43714286	72.6	97.33333333	17.25	10.5	0.75	138	3.7	100	1.2	13	25.55	0	0	0	0	0	0
8.81	8.8125	25	4.25	93.9	M	65	BLACK	8	2	33	11	13.3	346.5	2.74	44.6979798	56.2	123.5229615	36.94428571	71.13333333	95	9.4	9	0.75	140	4	106.5	1	12.1	24.1	1	0	0	0	0	1
11.7	14.56944444	28	4.1	52.4	M	88	ASIAN	7	1	33	15	10.95	218.5	0.88	18.08128146	45.4	100.7777273	36.48095238	87.62962963	148.5384615	12.45	19	0.95	140	4.65	100.5	1.05	11.15	23.65	0	0	0	0	0	0
1.1	12.14861111	51	3.6	46.3	M	49	BLACK	7	3	46	10	11.75	275.5	0.33	5.066787659	37.65	88.70781818	36.92142857	80.91666667	177.4	13.05	88.5	5.75	137.5	5.4	89	2	21.75	37.45	0	0	1	0	0	0
2.11	3.964583333	36	4.2	44.63333333	F	93	WHITE	7	4	50	9	12.1	444.5	1.254	14.33707087	48.27	96.37818182	37.88	80.36	106.2	13.7	13	1.6	140.5	3.9	105	3.1	34.8	73.3	0	0	1	0	0	0
4.27	15.86944444	33	3.9	85.3	M	91	WHITE	7	2	18	13	12	310.5	1.56	23.51304348	46.8	112.7942308	36.78	90.75	275.6666667	11.6	14.5	0.85	144	3.95	105.5	1	10.8	27.2	0	0	0	0	0	0
23.15	23.10555556	56	3.9	70	M	68	WHITE	6	7	104	3	9.55	300.5	1.3677	16.9517426	45.8385	111.1437273	37.29428571	90.70833333	119.5	11.8	13.5	1	148	3.85	107.5	1	11.9	22.2	0	0	0	1	1	0
7.18	23.21805556	61	2.9	91.33333333	F	56	WHITE	8	14	115	6	6.15	73	0.445	10.87202055	31.225	101.7748462	37.86	87.58064516	156.2857143	11.85	32	2.7	135	4.25	104.5	0.95	10.2	25.5	0	0	0	0	1	0
10.61	12.55972222	22	2.4	61.7	F	58	WHITE	4	9	60	10	10.55	96.5	0.49	12.85678756	26.45	75.31892308	36.79666667	82.37931034	139.8	10.4	13	0.75	144.5	4.35	108.5	1.1	11.7	24.4	0	0	0	0	0	0
6.97	9.966666667	71	3.4	61.8	M	82	OTHER	9	6	70	7	10.75	355	0.72	7.412957746	37.6	97.48163636	36.50142857	99.20289855	157.2222222	20.7	27.5	1.45	139	4	107	1.1	11.4	22	0	0	1	0	1	0
7.2	37.1875	46	4.4	54.1	M	78	WHITE	7	6	73	10	12.2	154	1.79	62.39428571	52.95	100.2232308	36.98166667	93.84615385	122.4	4.35	16	0.65	139	3.75	109.5	1.4	16.25	36.35	1	0	1	0	0	0
1.65	15.16666667	60	3.8	64.7	M	41	WHITE	8	4	78	12	11.4	160	0.68	18.411	41.4	105.6363636	36.79666667	89.2	122.3333333	20.75	26	0.8	132.5	4.6	102	1.4	16.15	26.95	1	0	0	0	1	0
26.72	26.64375	35	3.05	110.4	F	72	WHITE	7	4	48	15	14.25	177.5	2.55	62.43908451	43.25	129.1177727	36.63833333	92.7	188.2	12.3	20.5	0.9	139	3.95	102	0.95	10.1	26.4	0	0	0	0	0	0
7.89	11.62361111	32	4	71.2	F	87	OTHER	3	3	27	12	12.75	174.5	2.08	60.79083095	50.4	113.5425455	36.60285714	67.84848485	131	9.05	11	0.6	138.5	4.7	106	1.1	11.8	29.05	0	0	0	0	0	0
40.83	59.94930556	23	3.6	90	M	69	UNKNOWN	7	5	25	9	12.8	144	0.75	24	39.75	111.3424615	37	68.84	154	3.65	22.5	1.45	142.5	4.5	111.5	1.15	12.3	24.75	0	0	0	0	0	0
29.84	29.79722222	31	4.2	139	F	69	WHITE	12	4	41	13	11.6	155	1.1097	34.88037677	47.5485	151.7118462	37.20166667	94.65384615	86.6	7.9	12.5	0.75	139	4.35	102	1.05	11.35	30.35	0	0	0	0	0	0
3.76	3.784722222	41	4.1	51.8	M	79	OTHER	2	3	31	11	13.45	198.5	0.74	20.55783375	44.7	94.28069231	37.07857143	70.91666667	118	14.6	13	0.6	136	3.7	103	1.25	13.45	29.15	0	0	0	0	0	0
3.65	24.7	40	3.95	65	F	78	WHITE	9	1	35	15	13.45	323	1.34	22.04051084	46.2	108.0973182	37.55625	78.6	116.75	8.8	13	0.8	136	4.1	99	1	11.2	27.2	1	0	0	0	1	0
3.11	54.35555556	24	4.2	77.93333333	F	78	UNKNOWN	7	1	25	14	12.8	177	0.43	13.06033898	44.15	112.5352308	36.9025	80.15625	239.962963	12.55	9.5	0.85	138.5	4.2	106.5	1.15	12.4	27.8	1	0	0	0	0	0
16.73	44.96944444	35	3.7	45.2	M	80	UNKNOWN	4	1	20	15	12.2	162.5	1.12	31.11187692	42.6	84.09053846	37.205	93.25925926	120	6.4	20.5	0.75	146	3.4	105	1	11.25	32.8	1	0	0	0	0	0
39.05	38.89513889	29	3.3	77.3	M	79	UNKNOWN	7	1	34	15	11.8	182.5	0.66	14.08241096	36.3	98.72792308	36.94333333	75.125	104.8	8.05	26	0.85	137.5	4.1	105.5	1.15	12.55	26.45	1	0	1	0	0	0
4.41	11.45069444	35	4.4	71.5	M	88	WHITE	7	3	45	10	11.5	176.5	1.58	45.29631728	51.9	111.386	37.315	94.6	109.2	11.35	9	0.85	141	3.8	103	1.1	11.85	29.05	1	0	0	0	0	0
3.49	3.485416667	33	3.9	60.7	M	87	BLACK	8	3	34	9	10.9	265.5	1.24	19.8540113	45.2	104.0926364	36.6525	89.57142857	98	5.6	11	0.6	148	3	108	1.1	12.2	28.7	1	0	0	0	1	0
32.79	44.08055556	26	5.3	77	M	50	BLACK	4	6	51	14	8.65	148.5	0.96	29.63717172	57.8	128.3154615	37.36571429	78.76	124	7.55	9	0.65	139	4.6	104	1.15	12.35	29.85	0	0	0	0	0	0
12.93	19.02291667	35	3.9	62.95	M	85	WHITE	8	4	49	10	13.85	122	2.44	108.03	51.2	105.7985455	37.72285714	82.83333333	126.4	4.65	10	0.6	139.5	3.2	102	1	10.9	28.25	0	0	0	0	0	0
1.07	39.41666667	46	3	91.75	F	69	WHITE	5	6	56	14	6.9	7	0.17	50.27142857	30.85	103.5311538	37.24	83.55172414	145.6666667	9.8	11	0.75	140	3.65	104.5	1.1	12	28.1	0	0	1	0	0	0
39.67	39.55138889	56	3.2	38.1	M	91	ASIAN	10	8	86	6	8.7	144.5	0.52	10.01854671	34.6	76.53472727	37.47	69.91304348	117.6666667	9.6	19	0.8	138	3.6	102	1	11	27.6	0	0	0	0	0	0
3.27	34.97986111	35	3.5	98.4	M	73	UNKNOWN	5	7	43	13	7.9	82	1.31	44.17256098	41.55	115.2423846	37.075	89.25	101	6.5	10.5	0.6	143	3.9	101.5	1.15	12.3	25.95	0	0	0	0	0	0
3.33	11.38472222	46	3.8	84.35	F	86	WHITE	8	6	60	6	12.75	229.5	1.6731	35.321	46.3655	120.5346364	36.52428571	86.12	166	9.75	16.5	0.65	135	4.2	96	1.15	12.55	32.15	1	0	0	0	0	0
17.68	37.21388889	35	3.4	86.3	F	87	WHITE	8	5	57	10	10.05	179.5	0.97	18.46512535	38.85	105.9907692	36.77833333	96.38235294	110.5	11	9.5	0.7	132.5	3.85	96.5	1.4	15.5	24.4	1	0	0	0	0	0
34.41	37.72986111	28	3.85	71.6	M	63	UNKNOWN	10	3	19	13	12	156.5	0.42	12.39872204	40.6	111.6123182	36.41333333	84.64285714	134.75	10.45	10	0.55	131	3.5	102	1.1	11.8	31.2	0	0	0	1	0	0
23.96	31.91458333	33	2.7	65	F	66	WHITE	8	4	42	15	12.45	211	1.4388	22.92192512	34.194	81.903	37.15666667	103.1	141.5	10.05	21	0.85	143	4.3	103.5	1.1	11.65	26.95	1	0	0	0	1	0
16.78	16.80972222	30	3.9	123.4	F	70	WHITE	3	3	33	13	14.45	255.5	1.51	33.30569472	46.55	137.2368462	37.085	92.625	289.7142857	7.85	25	0.95	143.5	4	107.5	1.35	14.45	33.95	1	0	0	0	0	0
6.44	12.34097222	49	3.35	81.2	F	64	WHITE	4	8	53	5	9	119	0.96	24.32268908	38.3	101.9744231	37.38714286	96.33333333	166.3571429	5.6	18	1.1	135	3.5	101	1.75	19.15	44.3	0	0	0	0	0	0
4.39	6.150694444	24	4.3	44.05	F	85	WHITE	7	3	32	14	12.15	239	0.3914	8.555938494	44.957	97.42490909	36.605	73.42307692	99.75	9.4	11	1.05	133.5	3.75	96.5	1.1	11.95	25.85	0	0	1	0	0	1
13.32	15.14305556	34	3.1	58.7	F	81	UNKNOWN	4	3	33	15	12.75	263.5	1.01	15.15	36.05	90.66427273	36.695	91.23076923	118.8	9.2	13.5	0.75	142	3.55	105	1.3	14	30.15	0	0	0	0	0	0
17.67	22.92986111	46	4.3	82	F	77	UNKNOWN	8	4	48	7	11.75	213.5	1.14	26.97822014	48.7	116.6331538	37.07333333	82.875	117.25	7.45	13	1.2	145	3.35	111	1.4	15.45	29.9	0	0	0	0	1	0
8.94	16.8125	40	2.95	38.3	M	90	WHITE	7	5	48	11	10.6	270	0.51	5.906555556	32.05	72.96386364	36.79428571	88.15789474	97	10.8	15	0.9	143.5	3.6	103.5	1.35	14.35	32	0	0	0	0	0	0
9.61	20.69583333	40	2.95	80	M	75	UNKNOWN	9	4	50	15	14.3	131.5	0.795	25.50347909	33.475	95.24857692	36.96571429	98.52173913	105.8333333	14.5	20	1.3	138	3.8	99	1.1	12.5	25	0	0	0	0	1	0
7.68	15.87361111	33	3.4	81.3	F	89	WHITE	9	5	48	9	10.8	125	2.16	63.45216	44.8	112.2661818	36.945	82.70588235	193.25	15.85	17.5	0.8	144	4.1	108	1.4	15.25	24.85	0	0	0	0	0	0
6.22	10.64097222	56	3.2	42.45	F	67	WHITE	5	6	59	10	8.8	120.5	0.54	12.61941909	34.7	79.83281818	37.412	100.75	123	8.15	22	1.2	137	4.3	103	1.35	14.65	36.5	1	0	0	0	0	0
19.61	19.58333333	35	3.7	90	F	91	BLACK	3	5	34	12	11.15	124	1.06	35.26637097	42.3	112.8314615	37.11166667	62.125	96	8.55	19.5	0.65	143.5	3.9	105	1.1	11.85	24.05	0	0	0	0	0	0
2.2	19.08680556	44	4.1	92.4	M	74	WHITE	6	5	31	13	11.55	126	1.7199	64.639575	49.5995	120.3271538	37.05083333	96.96	104	13.75	12.5	0.8	141	3.6	107.5	1.1	12.5	24.9	1	0	0	0	0	0
9.98	12.91319444	39	3.7	79.6	F	89	UNKNOWN	8	4	37	10	11.4	142.5	0.495	14.652	39.475	106.1594615	36.96142857	72.57142857	165	5.45	29.5	1.95	143.5	4.5	103.5	1.1	12.05	35	0	0	0	0	0	0
18.77	18.71041667	16	4.5	119	F	52	UNKNOWN	6	6	35	12	14.9	208	1.03	33.20264423	50.15	143.3480769	36.946	99.27777778	145	17.35	23.5	1.4	132.5	4.25	98.5	1.4	15.3	31.15	0	0	0	0	0	0
5.14	10.94027778	30	4.2	57.5	M	75	UNKNOWN	3	0	30	15	15.7	171.5	1.0878	41.8248	47.439	99.42646154	36.9375	105.25	147.5	9.1	13	0.9	137.5	3.4	101	1.45	16.25	28.85	0	0	0	0	0	0
8.77	8.602083333	47	3.8	54.7	F	73	WHITE	8	3	45	13	8.45	262	1.26	15.44221374	44.3	98.05454545	36.474	64.53125	113	13.5	31	1	118.5	4.7	85	1.25	13.75	38.8	1	0	0	1	0	0
8.11	16.47777778	21	3.9	63.4	F	47	UNKNOWN	1	1	18	9	14.3	224.5	1.3877	34.47306414	45.9385	98.74453846	37.12444444	75.54166667	132.1666667	9.35	15	0.75	142	3.65	106.5	1.9	19.95	33.15	0	0	0	0	0	0
14.7	16.23125	22	3.7	77.9	F	55	UNKNOWN	4	3	21	7	13.9	149	2.29	79.04342282	48.45	105.0688462	35.899375	69.25862069	213.4285714	3.95	17.5	1.05	142	3.95	108	2.1	21.7	34.4	1	0	0	0	0	0
9.6	11.67916667	47	3.6	72.4	M	92	WHITE	2	9	51	12	11.5	175.5	1.19	28.07179487	41.95	108.4963636	37.28571429	95.64705882	137	8.4	28	1.1	142	4.95	108.5	1.25	13.7	34.15	0	0	0	0	0	0
16.55	16.4875	37	4.4	108.1	F	85	WHITE	6	5	47	7	15.1	209	1.2519	39.79724211	50.2595	134.8663077	36.76142857	104.4571429	136	9.2	10.5	0.55	142	3.55	102.5	1.1	11.7	25.7	0	0	0	0	0	0
15.31	15.26388889	65	4	49.8	M	76	UNKNOWN	8	5	80	3	13.65	254.5	0.48	10.2978389	42.4	97.31745455	36.72166667	83.6	123.8	9.7	14	0.75	139	4	106	1.15	12.35	29.9	1	0	0	0	0	0
15.28	15.18472222	37	3.1	76.6	M	79	WHITE	9	3	48	10	12	121	0.5032	15.47028099	33.516	95.30084615	36.968	99.52173913	96	14.4	17.5	1.55	138.5	4.9	106	1.7	18.55	28.3	1	0	0	1	1	0
15.72	15.77916667	39	3.3	131.4	F	75	WHITE	5	3	48	11	9.35	138	1.5	33.53804348	40.5	133.4351538	36.65142857	69.92307692	110	14.6	13	0.6	146	3.85	111	1.15	12.6	29.1	1	0	0	0	0	0
15.74	15.62013889	49	3.1	64	M	82	ASIAN	6	2	39	10	8.65	162	1.6	26.48395062	39	87.21746154	37.57	94.76666667	121.25	7.95	7.5	0.65	139.5	4.35	104	1.2	12.9	21.3	1	0	1	0	0	0
15.46	15.39375	38	3.7	109.6	M	80	BLACK	5	4	26	10	11.6	233.5	1.12	20.58689507	42.6	138.1897273	36.85333333	77.86956522	95	7.95	17	0.95	142.5	4.05	111	1.15	12.65	28.8	0	0	1	1	0	0
15.03	14.91527778	35	4.2	101.1	M	74	WHITE	6	4	33	13	13.15	130.5	0.41	17.35195402	44.05	139.1901818	36.96857143	90.25641026	150.75	8.55	26.5	1.1	144	3.7	104	2.3	24.95	34.15	1	0	0	1	0	0
11.7	15.04791667	43	3.6	83.4	F	66	UNKNOWN	6	11	69	12	13.25	153.5	1.0842	33.69142671	41.421	107.1083077	36.58090909	85.97222222	123.1818182	9.15	18.5	0.7	141.5	3.7	109.5	1.25	13.3	26.35	0	0	0	0	0	0
14.73	14.67847222	37	1.9	174	M	65	BLACK	5	9	54	15	7.55	254	0.99	5.591161417	23.95	139.9186923	36.67428571	85.46666667	112	12.75	41	3.25	134.5	5.25	100	1.25	14.15	32.6	0	0	0	1	0	0
14.08	13.92777778	27	4.1	60.55	M	53	UNKNOWN	8	4	31	12	12.05	194.5	0.94	23.87696658	45.7	99.89415385	36.69857143	88.57142857	152.6666667	10.55	25	0.65	137	4.65	99.5	0.9	9.9	28.1	0	0	0	0	1	0
1.2	13.43194444	38	4.3	44	M	73	ASIAN	10	5	49	7	12.1	110.5	1.58	74.3958371	50.9	97.387	36.8475	100.1666667	214.75	5.55	12.5	1	135	3.65	97	1.2	13.45	29.55	0	0	0	0	0	0
6.57	9.729166667	54	3.6	63.8	F	83	WHITE	8	5	51	7	11.25	196	0.9804	20.25826531	40.902	94.53415385	37.1525	80.48148148	144.5	8.1	15	0.7	141	4	104	1.2	12.8	28.8	1	0	0	0	0	0
1.25	3.061111111	33	4.6	49.2	M	92	WHITE	5	3	42	10	12.05	214.5	6.03	155.8241958	76.15	105.7965455	36.78428571	94.44	289.25	9.25	15	0.75	144.5	4.25	105	1.15	12.25	25.4	0	0	0	0	0	0
12.49	12.73819444	38	3.85	132.2	M	82	WHITE	4	8	22	14	15.15	135.5	0.6	25.82767528	41.5	142.1378846	35.79571429	78.16666667	220.8571429	12.8	14.5	1	134	3.9	98	1.2	13.2	31.55	0	0	0	0	0	0
12.96	12.94375	22	3.9	61.85	F	50	OTHER	4	1	41	12	9.8	281	0.61	8.296868327	42.05	104.9645455	37.075	79.88492063	136.2	13	16	0.65	143.5	4.35	110.5	1.1	12.3	28.6	1	0	0	0	0	0
12.46	12.25625	66	3.2	70	M	68	WHITE	10	8	107	6	10.2	240	2.422	32.9392	44.11	100.7207273	36.96333333	95.46153846	105	8.75	11	1	139.5	3.95	104.5	1.15	12.6	24	1	0	0	1	0	0
12.62	12.66736111	33	2.8	51.1	F	91	UNKNOWN	5	1	31	15	8.7	228	1.18	12.60736842	33.9	80.43509091	37.315	85	103	5.75	16	0.8	140.5	4.65	102.5	0.95	11.65	22.7	0	0	0	1	0	0
1.35	4.184027778	33	4.05	78.4	F	92	WHITE	9	3	38	12	12.05	173	1.46	41.18592486	47.8	119.7459545	37.165	89.25	145	5.4	16.5	0.6	139.5	4	106.5	1.4	15.35	29.2	0	0	0	0	0	0
11.2	11.40763889	46	4	67.25	F	80	WHITE	5	5	71	12	9.3	198	2.6378	49.55866667	53.189	110.5477273	36.64833333	87.48	115.25	8.15	49	1.9	140.5	4.85	106.5	1	10.7	33.9	0	0	0	0	0	0
12.04	12.0125	42	3.1	80.8	M	62	UNKNOWN	3	9	57	11	10.65	69.5	1.0492	49.8407741	36.246	97.99530769	37.774	75.90322581	97.5	15.5	11	0.75	132	3.85	99.5	1.05	11.5	30.55	0	0	0	0	0	0
11.95	11.84930556	59	2.3	84.7	F	51	WHITE	2	11	102	12	9.4	374.5	0.192	1.108421896	23.96	88.58530769	37.10375	85.77777778	115.3	14.75	12.5	0.9	144	4.15	108.5	1.15	12.4	26.25	0	0	0	0	0	0
3.73	11.43125	45	2.5	60	F	61	OTHER	6	12	56	10	9.5	94	0.3	7.579787234	26.5	82.71590909	36.66833333	97.70588235	84.6	9.8	15	0.9	139	4.4	104	0	12	25	0	0	0	0	0	0
11.23	11.15625	90	3.4	79.45	M	84	UNKNOWN	4	10	98	3	13.3	257.5	1.12	19.66850485	39.6	101.5962308	36.97166667	91.33333333	210.5	11.2	16	0.7	143.5	4.05	107	1.1	11.7	24.8	0	0	0	1	0	0
6.01	10.45416667	35	4.5	103.3	F	71	WHITE	4	4	17	12	14.45	195.5	1.82	60.53478261	54.1	133.2759231	37.11857143	70.625	136	13.75	19.5	1.15	142.5	4.6	103.5	1	10.9	25.65	0	0	0	0	0	0
5.81	10.24027778	54	4	54	M	84	WHITE	15	4	62	6	11.8	164	1.805	51.94878049	49.025	100.5018182	36.95285714	84.80952381	102	9.4	12.5	0.6	136	3.85	99	1.2	14.2	23.4	1	0	0	0	1	0
11.18	10.23055556	27	4.5	133.5	M	69	WHITE	6	6	42	10	14.6	242.5	1.71	46.32865979	53.55	152.6503846	36.82571429	96.45833333	142.5	7	12	0.95	139	3.3	98.5	1.25	13.45	34.05	1	0	0	0	1	0
11.87	10.59166667	45	4.3	66.3	F	62	OTHER	8	5	49	6	16.65	112.5	0.6106	38.858584	46.053	106.561	36.73578947	97.14814815	124	15.5	11	1	158	3.25	101	1.25	13.55	26.4	1	0	0	0	0	1
10.73	10.67430556	44	4.3	50	M	80	BLACK	3	0	36	12	11.6	214	1.6	37.29345794	51	101.9360909	36.60333333	94.92857143	114.3333333	10.45	17	1.2	141	3.75	105.5	1.15	13.4	22.7	0	0	0	0	0	0
10.58	19.7125	51	4.15	78.9	M	77	OTHER	9	8	65	8	10.2	225	0.525	9.877	44.125	112.4108846	36.72285714	82.06666667	133	10.1	15	0.8	140	4	102	1.1	11.7	30.4	0	0	0	0	0	0
9.62	9.672916667	40	3.5	74.7	M	83	BLACK	5	1	35	15	8.55	324.5	4.25	39.19298921	56.25	108.7511818	36.51666667	93.3	173.6346154	12.6	24.5	1.6	142	3.9	104	1.05	11.45	33.85	0	0	0	0	0	0
8.3	9.910416667	26	4.3	133.9	F	67	WHITE	9	4	28	12	13.8	152.5	4.895	190.4716721	67.475	149.929	36.68666667	117.7857143	125.3333333	10.2	13.5	0.7	135.5	3.95	104	1.15	12.55	23.65	1	0	0	0	0	0
9.43	9.780555556	31	4.5	79.25	M	78	WHITE	6	4	38	12	14.5	124.5	1.323	69.33795181	51.615	117.8469231	36.69	89.05555556	95	29.2	41	1.85	138	4.15	104.5	1.25	13.7	26.9	1	0	0	0	0	0
10.21	10.17916667	33	4.4	55.3	F	79	WHITE	5	5	45	13	10.55	169.5	0.51	13.96707965	46.55	107.4434545	37.11142857	100.48	110.75	13.4	33.5	0.85	143	4.55	102	0.9	10.1	24.4	0	0	0	1	0	0
1.26	9.865972222	38	3.4	64	M	86	WHITE	4	3	49	10	11.55	259.5	1.36	20.58080925	40.8	91.68446154	35.86	73.15384615	178.3333333	6	34	1.2	132	3.6	103	1.2	13.1	30.1	1	0	0	0	0	0
9.59	9.579861111	32	2.7	94.2	F	72	WHITE	3	6	46	12	13.3	107	0.53	17.78719626	29.65	111.6237273	36.87285714	87.68	142.2	9.7	20.5	0.7	143.5	4.3	110	1.15	12.45	23.65	0	0	0	0	0	0
8.94	9.998611111	23	4.2	65.8	F	60	UNKNOWN	5	3	21	15	11.75	176	0.52	14.58068182	44.6	104.7512308	37.08333333	78.8	191.2	127.8	12	0.95	144	3.7	105	1.45	15.9	28	0	0	0	0	0	0
9.78	9.677777778	27	3.6	108.9333333	F	46	WHITE	3	3	29	12	12.7	372.5	1.00765	12.36772027	41.03825	136.1952727	37.175	97.57692308	102	13.1	16	1.25	141	3.8	104	1.05	11.25	25.5	1	0	0	0	0	0
8.28	16.53611111	37	4.3	98.3	F	70	WHITE	2	4	47	13	15.9	154.5	1.23	54.43048544	49.15	127.0902308	36.72875	102.5526316	148.6666667	6.8	23.5	1.2	139.5	4.9	100	1	11.25	31.05	0	0	0	0	0	0
7.02	7.025	38	3.25	85	F	83	WHITE	11	3	23	15	14.05	148	1.08	33.32128378	37.9	102.9232692	37.43	94.08	89.25	11.35	14	1.3	142.5	3.45	104.5	1.15	13.25	27.3	0	0	0	0	0	0
8.9	8.852777778	22	4.4	68	M	54	UNKNOWN	7	0	12	10	13.7	265.5	1.16865	26.53341695	49.84325	117.0723636	37.045	91	102.5	10.6	49	6.6	137	4.3	98.5	1.6	17.15	32.1	0	0	0	1	1	0
1.75	4.465277778	48	3.1	62.6	F	85	UNKNOWN	6	3	37	13	8.25	251	0.39	3.973804781	32.95	93.62118182	36.72142857	97.24	96.6	15	29	1.5	137	4.1	100	1.1	11.8	28.85	1	0	0	0	0	0
3.35	3.334027778	48	3.4	81.7	F	38	BLACK	7	7	74	5	10.7	479	1.9106	14.51098706	43.553	112.5694545	37.08714286	88.25	122.25	15.6	16	0.95	139.5	3.95	105	1.35	15	24.65	0	0	0	0	0	0
8.94	8.508333333	35	3.6	135.1	F	81	WHITE	3	5	30	15	12.5	199.5	1.2	27.06766917	42	140.2758462	37.10285714	95.58333333	131	7.3	33	0.6	141	4.1	104	1	11.3	32.6	0	0	0	0	0	0
8.18	8.14375	35	2.7	40.6	F	91	UNKNOWN	6	3	45	15	7.55	318.5	0.42	2.688131868	29.1	70.98518182	37.47166667	82.97297297	138.6666667	7.75	43.5	8.8	134.5	3.7	93	1.05	10.95	24.9	0	0	0	0	0	0
2.33	5.004166667	40	3.6	89.7	F	79	WHITE	10	3	36	10	13.55	184.5	0.79	20.88682927	39.95	111.15	36.665	95.64	244.8333333	13.15	16	1.1	138	3.95	105	1.6	17.1	38.7	0	0	0	0	0	0
7.82	7.684722222	39	3.3	79	F	89	WHITE	4	5	55	7	13.3	123	1.13	40.32170732	38.65	99.81853846	36.60166667	97.26086957	84	9.05	29.5	1.5	140.5	3.15	103.5	1.1	12.8	23.6	0	0	0	0	0	0
7.72	7.727777778	29	4.15	62.8	F	72	WHITE	11	1	34	7	12.05	213.5	0.87	20.37776347	45.85	109.4073182	37.40428571	101.6041667	179	7.3	22	1.1	136	3.3	102	1	11.1	32.2	0	0	0	0	0	0
2.4	6.972222222	23	4.5	80.4	F	71	WHITE	2	2	26	10	13.9	235	1.328	35.34740426	51.64	118.5846923	37.36625	88.975	128.8	12.55	23.5	1.15	139.5	4.8	103.5	1.1	12.1	30.9	0	0	0	0	0	0
7.6	7.539583333	38	3.6	82.1	F	75	WHITE	2	7	38	15	11.1	202.5	1.2584	24.83242667	42.292	106.2743077	37	94	144	9.6	10	0.6	141	3.9	105	1.05	11.15	24.3	0	0	0	0	0	0
7.94	7.677083333	49	2.6	96	F	39	UNKNOWN	4	12	75	5	6.5	40	0.3	12.675	27.5	100.3016923	38.22555556	84.22222222	145.8571429	9.05	51	3.95	117	4.2	86	4	36.85	69.45	1	0	0	0	0	0
2.37	3.515972222	37	3.2	81	M	75	WHITE	5	4	60	12	11.6	230	1	16.13913043	37	109.0607273	37.13428571	81.96428571	131.2	5.75	10	0.95	142	4.45	106.5	1.05	11.15	26	0	0	0	0	0	0
7.63	6.502777778	44	4.2	79.55	F	82	UNKNOWN	8	7	42	8	11.95	177.5	0.61	17.24839437	45.05	113.5723846	36.84142857	80.33333333	228.8	9.9	20	1.05	134	4.45	98	1.1	12.1	29.6	0	0	0	0	0	0
6.62	6.607638889	48	4.1	44.1	M	78	WHITE	10	9	65	6	11.45	53	0.9348	82.80035094	45.674	94.48481818	37.11166667	100	90.5	10.75	11.5	0.8	136.5	3.75	99	1	10.85	25.85	0	0	0	0	0	0
1.74	7.024305556	65	4.2	55.35	M	66	UNKNOWN	8	7	94	6	9.65	242	0.8	13.39834711	46	104.5033636	36.80666667	103	305.6666667	11.95	55	1.5	136.5	4.1	97	1.1	11.65	26.15	0	0	0	0	1	0
7.13	7.138194444	24	4.2	86	M	85	UNKNOWN	5	2	24	13	12.05	149	0.82	27.85248322	46.1	117.7103077	36.555	68.52173913	104.6	14.05	13.5	0.9	144	3.85	107	1.05	11.4	26.25	1	0	0	0	0	0
4.09	6.673611111	46	3.7	50.4	M	84	WHITE	4	6	50	9	10.6	165	0.94	22.34351515	41.7	93.30536364	36.60166667	83.41666667	159.6	7.8	23	1.1	140	3.65	103.5	2.3	23.5	32.3	0	0	0	0	0	0
6.74	6.754166667	57	2.6	65.3	M	92	UNKNOWN	9	10	55	13	9.25	179	0.45	6.046089385	28.25	80.60646154	37.52125	102.8461538	137.2	17.05	125	5.9	140.5	4.5	105	1.1	11.65	27.25	0	0	0	1	1	0
1.82	6.757638889	45	4.6	66.9	M	81	UNKNOWN	9	6	45	7	13.65	153	1.1	45.14313725	51.5	111.4129231	37.244	81.8	100.25	12.25	11	0.7	137.5	3.9	101	1.1	13.2	25.2	1	0	0	1	1	0
5.66	6.540277778	38	3.15	73.15	M	71	WHITE	7	1	24	7	12.35	303	1.085	13.93043317	36.925	102.3645	37.99	86.60869565	123	7.85	62	5.3	146	3.95	105	1.6	18	24.15	0	0	1	0	0	0
2.45	4.3375	45	2.9	44.7	F	64	WHITE	12	4	42	7	11.1	143	0.57	12.83097902	31.85	77.07172727	36.71285714	101.8787879	228.3684211	16.7	18	1	141	5	103	1.2	12.7	24.6	0	0	0	0	0	0
6.17	5.784722222	54	3.9	105	F	56	BLACK	8	6	94	4	12.7	201.5	3.6	88.49032258	57	125.4325385	36.554	83.6	98	16.4	23.5	1.15	135.5	6.55	102.5	1.05	11.5	28.25	0	0	0	1	1	0
5.35	6.302083333	40	2.9	65.6	M	66	UNKNOWN	5	3	28	11	11.05	409.5	0.56	4.382222222	31.8	85.26592308	36.78428571	106.8	341.2857143	8.85	21	1.35	137	4.2	104.5	1.4	15	29.3	0	0	0	0	0	0
5.75	5.565972222	40	3.8	74.6	F	62	WHITE	6	5	50	15	12.2	166.5	0.88	24.50258258	42.4	104.4407692	37.05666667	107.3636364	104.5	9.65	8	0.8	137.5	3.9	100	0.9	10.1	25.35	0	0	0	0	0	0
1.56	5.099305556	74	3.1	64	M	77	BLACK	7	10	62	14	12.75	331	1.905	22.7477719	40.525	94.68263636	37.77125	94.95833333	160	11.3	25.5	0.65	149.5	5.15	102	1.4	15.7	28.8	0	0	0	0	0	0
6.18	6.166666667	58	3.6	61.86666667	F	88	UNKNOWN	5	6	54	7	9.4	162.5	0.84	17.49267692	40.2	100.5101818	37.32333333	95.46153846	105	8.95	5	0.75	140.5	3.5	106	1.25	13.8	25.2	0	0	0	0	1	0
4.89	5.484027778	32	3.7	78.8	F	90	UNKNOWN	9	1	32	12	14.05	172	0.53	16.01863372	39.65	105.6462308	36.72285714	87.30434783	223	8.95	8	0.55	133.5	3.65	97	1.1	12.2	27.3	1	0	0	0	0	0
5.33	5.290277778	29	4.5	47.3	F	84	WHITE	1	6	43	12	12.95	115	0.19	9.628043478	45.95	102.867	36.856	73.37037037	262.75	18.55	18.5	1.15	135	4.2	99	1.1	12	23.35	1	0	0	0	0	0
4.72	5.681944444	35	3.2	64	M	70	OTHER	8	3	49	13	12.9	128	1.5984	51.5484	39.992	88.70646154	36.387	88.59259259	218.5	12.55	15.5	0.65	141.5	3.55	103	1.1	11.8	25.5	0	0	0	0	0	0
2.61	12.75347222	45	3.55	69.7	M	69	BLACK	7	6	45	13	7.7	56	6.35	309.959375	67.25	105.7047727	36.88166667	92	82	9.55	11.5	0.85	140.5	4.15	105	0.95	10.6	24.8	0	0	0	0	0	0
3.75	5.406944444	58	4.3	60.2	F	63	WHITE	4	6	80	3	11.95	146.5	0.44	15.43303754	45.2	102.6476154	36.93	90.48	130.5	6.1	43	1.1	129	4	95.5	4.4	48.3	42.05	0	0	0	0	0	0
1.65	2.29375	39	4.3	75.5	F	82	UNKNOWN	4	3	60	6	11.4	188	1.95	50.84521277	52.75	121.2697273	36.74888889	91.83333333	132.6	13.4	36	1.4	145.5	4.5	113	1.3	13.9	43.55	1	0	0	0	0	0
4.96	4.873611111	28	4.2	59.45	F	77	UNKNOWN	5	2	7	14	14	221	0.66	17.560181	45.3	107.6119091	36.59428571	95.9	102.2	8.6	18	1.45	137.5	4.8	105	1	10.8	29.4	0	0	0	0	0	0
1.16	4.513888889	50	4	75	M	89	WHITE	4	3	44	13	11.75	167.5	0.3654	10.25301493	41.827	107.6753846	37.79142857	91.36538462	159	8.45	51	10.95	140	4.3	101.5	1.1	11.8	31.6	0	0	0	0	0	0
5.02	5.036111111	45	4.6	77.35	F	57	BLACK	5	8	82	3	14.7	229	2.096	61.89149345	56.48	118.117	37.11125	77.78125	139.75	12.05	11	1.05	136.5	5.15	102.5	1.15	12.2	26.85	1	0	0	0	0	0
5.14	5.113888889	36	4.1	84.1	M	74	UNKNOWN	10	3	40	13	13.1	124	0.74	32.05274194	44.7	115.0023846	36.87833333	86.91304348	179.2	8.05	9.5	0.8	134	4.7	98.5	1.1	11.8	29	0	0	0	1	0	0
3.99	4.949305556	65	3.6	69.43333333	F	91	WHITE	4	8	101	6	14.45	163.5	1.84475	58.69351376	45.22375	98.14815384	36.87833333	78.26666667	122	25.35	12.5	0.7	138.5	3.25	103.5	1.1	11.55	27.45	0	0	0	0	0	0
4.23	4.23	37	4.5	81	M	40	UNKNOWN	4	1	49	15	11.4	268	4.2	80.39552239	66	128.4177273	36.75363636	74.35714286	198.5	8.35	68	3.1	148	4.25	113	1.1	12.5	22.2	0	0	0	0	0	0
4.66	4.507638889	48	2.7	40.6	F	58	UNKNOWN	10	9	66	12	6.85	146	0.74	9.374178082	30.7	70.98518182	37.34	93.3125	104	8.55	29.5	0.95	140	3.65	97.5	1	10.9	22.85	0	0	0	1	1	0
4.88	4.877777778	50	3.1	80.15	M	64	UNKNOWN	9	8	60	5	11.95	106	0.72	25.16264151	34.6	106.9272727	36.80666667	68.83333333	93.5	8.2	6	0.65	149	3.55	113	1.15	12.55	23.35	0	0	0	1	1	0
1.88	4.656944444	53	4.1	65.5	M	86	WHITE	6	7	47	12	8.45	50.5	0.64	43.90653465	44.2	103.0697692	36.70333333	82.08333333	90	7.35	36.5	5.25	132	3.45	91	1.4	15	57.55	1	0	0	0	1	0
4.34	4.190972222	61	4.1	80.2	M	48	UNKNOWN	10	12	99	10	12.35	238.5	3.485	73.98866876	58.425	112.5003846	36.87285714	81.47368421	114	13.1	9	0.95	139	4.7	101	1	11	32.3	0	0	0	0	0	0
3.81	3.850694444	20	3.6	61.5	M	64	UNKNOWN	6	0	12	15	12.95	195.5	1.45	34.57749361	43.25	100.2321818	36.88875	89	138	21.25	10.5	0.65	143	4.1	104	1.35	14.8	25.75	0	0	0	0	0	0
4.83	4.86875	41	2.8	55.6	F	85	ASIAN	2	3	46	12	10.1	291	0.93	9.037938144	32.65	77.36153846	35.85222222	92.70833333	131.3	9.95	22.5	1.25	144.5	4.3	109	1.35	14.5	35.15	0	0	0	0	0	0
4.04	2.132638889	30	3.2	82.6	M	50	UNKNOWN	9	7	63	11	13.45	264.5	0.93	15.1331569	36.65	100.6390769	37.366	97.7826087	99.5	16.15	71.5	4	137.5	4.35	104.5	1.1	11.6	24.95	1	0	0	0	0	0
4.17	1.790972222	28	3.5	69.5	M	46	UNKNOWN	8	6	46	10	13.5	112	0.525	22.1484375	37.625	96.70192308	36.56285714	93.1	103.5	10.95	27	0.7	154	3.2	118	1	10.65	29.8	1	0	0	0	0	0
3.97	4.366666667	47	2.7	88.3	M	85	UNKNOWN	8	5	33	8	14.3	220	1.53	26.8515	34.65	96.85084615	36.561	62.953125	213	7.95	32.5	2.45	144	4.05	107.5	1.1	12	31.35	0	0	0	0	0	0
1.87	4.803472222	23	3.6	87	F	72	UNKNOWN	5	2	19	12	15.05	352.5	0.82	12.60357447	40.1	119.5658182	37.41666667	72.75	80.28571429	9.85	13	0.9	135.5	4.1	99	1	11	27.3	0	0	0	0	0	0
4.13	4.040972222	48	4.4	73	M	30	UNKNOWN	7	5	69	5	9.75	188.5	1.75	39.82758621	52.75	120.8632727	36.815	118.8888889	104.75	8.65	14	0.85	138	4.7	106	1.05	11.85	33.95	0	0	0	0	1	0
5.01	4.795138889	38	3.9	67.16666667	M	63	UNKNOWN	2	7	44	15	11.15	290	0.79	11.84591379	42.95	101.161	37.35	79.03030303	234.35	12.1	15	0.6	136.5	4.05	99.5	1.55	17.15	35	0	0	1	0	0	0
1.68	3.489583333	60	3.45	87.8	M	69	UNKNOWN	11	7	55	13	11.1	89.5	1.38	59.04703911	41.4	117.9388636	36.95875	68.13793103	123.6666667	8.5	3.5	0.8	144	3.95	122.5	1.1	11.95	30.4	0	0	0	0	1	0
1.62	4.669444444	28	4	67.1	M	84	UNKNOWN	6	3	24	12	11.8	173	2.15	58.65895954	50.75	110.434	34.75	105.0769231	109.3636364	12.75	10.5	0.6	135.5	3.35	108.5	1.15	12.35	33.25	0	0	0	0	0	0
4.16	4.147916667	76	3.25	107.3	F	60	OTHER	1	19	100	13	7.4	36.5	0.65	42.82876712	35.75	117.2295769	37.024	93.86363636	72	12	18	0.8	141	4.65	106	1.15	13.25	25.9	0	0	1	0	0	0
4.11	3.955555556	44	4.1	67	F	59	ASIAN	7	8	79	12	9.5	188	1.77	36.67101064	49.85	104.0320769	36.30857143	77.11111111	127.3333333	13.2	28	0.9	141	3.9	104	1.2	12.8	26.65	0	0	0	0	0	0
3.42	3.42	61	3.8	82.45	M	56	WHITE	4	12	107	3	10.75	286.5	1.341	19.12036649	44.705	119.0940909	36.7725	104.5769231	157	10.55	10.5	0.55	140.5	3.35	103.5	1.1	11.45	29.9	1	0	0	0	0	0
1.04	4.082638889	68	4.1	56.8	F	92	WHITE	8	7	76	3	13.7	227	2.81	69.53202643	55.05	104.1137273	36.75428571	88.69230769	146	5.35	10	0.65	136.5	3.9	100.5	1.1	12	33.25	0	0	0	1	0	0
2.04	3.684722222	47	4.2	46	F	85	WHITE	1	4	57	7	12.95	192	0.88	24.92875	46.4	97.41436364	36.19857143	104.8965517	119	20.85	20	0.9	141	4.45	96.5	1	10.85	26.35	0	0	0	0	0	0
1.14	3.811111111	26	3.7	68.85	M	78	WHITE	7	5	26	12	14.7	143	0.83	31.56902098	41.15	99.26292308	37.04666667	83	185.5	29.5	12.5	0.6	135.5	3.7	98	1.2	13.4	24.15	0	0	0	1	1	0
3.92	3.853472222	70	4	82.25	F	49	UNKNOWN	2	21	122	3	8.45	70	0.255	12.31285714	41.275	121.9204545	37.035	79.48484848	73.7	8	28	1.8	147	5	108	1.2	12.6	25.2	0	0	0	0	0	0
2.76	2.797222222	43	3.75	78.7	F	88	WHITE	9	5	59	8	11.7	165	0.59	15.68863636	40.45	115.5064091	36.84857143	81.11111111	157.1666667	15.25	196	4.15	162.5	4.4	125.5	1.1	13.15	22.6	0	0	0	0	0	0
4.62	3.494444444	19	4.1	86.2	M	58	BLACK	5	1	28	11	14.85	208.5	1.9	55.48273381	50.5	126.4042727	36.81875	94.03030303	194	12.3	8.5	0.55	147	3.9	107.5	1.1	12.15	30.9	0	0	0	0	0	0
3.22	1.877083333	43	4.2	114	F	57	UNKNOWN	11	3	47	15	14.8	302.5	1.529	31.41905455	49.645	135.6733846	37.21333333	77.84375	121.75	8.7	14.5	0.95	142.5	3.95	101.5	1.35	14.4	30.3	0	0	1	0	0	0
6.2	3.363194444	46	4.05	81.1	M	31	OTHER	1	8	76	6	12	122.5	2.05	81.33061224	50.75	121.7930455	36.85714286	77.46153846	141.5	10.1	7.5	0.75	147	3.7	108	1.15	12.25	27.75	0	0	0	0	0	0
3.69	3.595833333	34	4.2	53.6	F	66	UNKNOWN	2	7	43	10	12	162.5	0.96	29.77476923	46.8	103.1765455	38.18125	83.03703704	209.8888889	13.7	15.5	1.3	137.5	5.2	102	1.1	13.05	22.8	0	0	0	0	0	0
2.86	2.864583333	38	3.6	61.6	F	46	UNKNOWN	8	10	94	8	13.4	140	1.505	51.858	43.525	100.308	37.38	75.14705882	152.5	11.1	15.5	1	142	3.65	110	1.1	11.85	24.75	0	0	1	1	0	0
3.19	3.052083333	43	4.1	70.93333333	M	79	UNKNOWN	4	2	32	7	12	313	0.9	14.14696486	45.5	114.8293636	36.85	90.71428571	96.2	19.55	38	1.1	144	4	112.5	1.05	11.7	22	0	0	0	0	0	0
2.48	3.613888889	37	3.55	76	F	86	WHITE	9	5	43	11	12	153.5	0.84	23.31205212	39.7	101.6164231	37.585	70.06818182	142.5	9.3	15	0.8	141	4.6	103	1	10.6	23.4	0	0	0	0	1	0
2.63	2.63	30	4.35	109.3	M	50	ASIAN	4	9	23	12	14.75	276	1.165	27.08308424	49.325	134.8916538	37.756	72.12	210.2857143	10.45	37.5	1.85	139	4.85	105.5	1.55	17.05	68.05	0	0	0	0	0	0
3.3	3.257638889	28	3.4	72.2	F	45	ASIAN	8	6	34	15	12.35	287.5	3.15	46.00643478	49.75	105.3667273	37.10428571	100.2380952	115.6666667	10.2	17.5	1.1	139.5	4.1	105	1.1	13.1	23.85	0	0	0	1	0	0
3.1	2.878472222	51	4.1	84	M	87	UNKNOWN	5	8	46	12	15.2	204.5	2.62	79.84273839	54.1	114.9382308	37.2225	82.2	139.2	9.9	19	0.95	133.5	4.1	97	1.1	11.9	28.95	1	0	0	0	0	0
3.33	3.2125	48	3.6	55	M	52	UNKNOWN	9	8	59	8	9.3	148.5	0.55	12.4	38.75	95.304	36.75833333	115.9655172	119.75	11.65	15.5	0.6	141.5	3.75	106	1.15	12.2	26.7	0	0	0	0	1	0
2.42	2.356944444	74	3.9	85.4	M	51	UNKNOWN	4	11	122	3	12.95	246.5	2.82	57.77853955	53.1	122.8197273	37.48428571	108.0833333	137.9166667	8.2	22	1.6	143	3.7	99	1.4	15.6	30.6	0	0	0	0	0	0
2.8	2.810416667	40	4	46.65	M	90	UNKNOWN	5	2	39	13	11.45	167.5	0.815	22.28477612	44.075	94.92918182	36.74714286	96.88461538	110	18.5	53.5	3.5	129	4.35	91.5	1.2	13.1	57.3	0	0	1	0	0	0
2.87	2.83125	33	3.3	100	F	76	UNKNOWN	7	6	18	9	13.6	144	0.67	20.88166667	36.35	113.2908462	36.8825	89.71428571	195.375	9.4	37	2.1	138.5	3.85	105	1.1	11.4	30.75	0	0	0	0	1	0
2.21	1.575	37	4.6	65.2	M	52	WHITE	6	5	40	10	12.85	143	1.1	45.46923077	51.5	110.3223077	37.56875	73.71794872	171	8.35	14.5	0.75	136.5	5.7	101.5	1.2	13.3	42.8	0	0	0	0	0	1
2.32	2.208333333	20	4	91.76666667	M	66	OTHER	5	0	21	10	12.85	381.5	0.8756	11.79707471	44.378	118.4318462	37.33333333	71.61538462	113.3125	11.55	13	0.9	136.5	5.2	102.5	1.1	12.05	26.45	0	0	0	0	0	0
3.13	2.146527778	39	2.95	74	F	53	UNKNOWN	6	9	42	5	9.75	30.5	0.545	51.39528689	32.225	100.0309545	36.71333333	88.9375	264.5	13.65	23.5	0.75	139	3.8	106.5	1.1	11.7	27.45	0	0	0	0	0	0
3.04	2.989583333	48	3.15	73	M	77	WHITE	6	11	44	9	12.3	118	1.03	33.81978814	36.65	102.2507727	37.2775	74.4516129	117.6	11.6	15	1.1	137	4.05	103	1	10.75	26.7	1	0	0	1	0	0
3.1	3.135416667	36	3.9	106.9	F	65	WHITE	1	3	31	15	7.1	76.5	0.525	19.00294118	41.625	126.6514615	36.51428571	68.04166667	142.3333333	9.2	19.5	1.2	135	4.45	101.5	1.05	11.55	26.2	1	0	0	0	0	0
2.9	2.874305556	36	4.9	57.6	M	70	ASIAN	9	5	39	11	10.7	114.5	1.39	63.64864629	55.95	109.9136154	37.70875	58.76190476	96	9.7	54	1.7	142	4.6	103	1.1	11.8	25.6	0	0	0	0	1	0
2.91	2.875	38	3.7	60.8	F	91	WHITE	4	1	26	10	10.95	171.5	1.38	32.60099125	43.9	101.1904545	36.73142857	92.78787879	109.5	7.25	9.5	0.75	143.5	5	114.5	1.75	19	32.85	0	0	0	0	1	0
1.95	3.03125	39	4.3	68.6	M	87	WHITE	2	2	59	10	12.8	143.5	1.09	41.80738676	48.45	108.0365385	36.77666667	93.20833333	127.25	10.25	19.5	1.3	142	4.5	103.5	1.05	11.55	33.2	0	0	0	0	0	0
4.74	2.688888889	32	4.2	94.8	M	35	UNKNOWN	5	4	24	15	11.45	115	1.84	76.944	51.2	123.3558462	36.81857143	97.92857143	104.6666667	12.55	17.5	0.85	138.5	4.5	106	1.1	11.7	27.45	0	0	0	0	0	0
2.04	1.646527778	52	2.9	88.6	M	60	UNKNOWN	3	8	64	15	15	110	0.4896	19.36145455	31.448	100.0213077	37.34818182	96.68	136	8.2	15	0.7	140.5	4.15	105.5	1.85	20.15	25.35	1	0	0	0	0	0
2.11	1.159722222	30	4.3	70	M	56	BLACK	6	1	28	8	11.05	188.5	2.8767	72.51267931	57.3835	117.0997273	38.1175	79.33333333	111.2	6.9	16	1.1	141	4.9	102	1	10.4	28.9	0	0	0	0	0	0
2	1.047916667	53	3.6	80.1	F	73	WHITE	2	2	67	12	12.9	436	1.2744	13.57411376	42.372	104.9912308	36.685	78.04347826	135.75	6.95	27.5	1.2	138.5	4.55	99.5	3.1	34.45	40.65	0	0	0	0	0	0
2.07	1.00625	51	4.4	85.1	M	66	WHITE	4	6	68	12	15.7	323	3.95	84.47863777	63.75	120.1109231	37.032	87.9137931	162.6666667	9.35	37.5	1.5	141.5	5.45	106	1.1	11.7	28.35	0	0	0	0	0	0
1.93	1.309027778	65	3.1	98.9	M	57	WHITE	2	7	92	3	10	275.5	0.6956	7.82707804	34.478	109.6071538	36.9025	80.59259259	131.4	7.55	5	0.7	137.5	3.8	98.5	1.2	12.75	27.6	0	0	0	0	0	0
2.6	2.602777778	40	3.6	86.96666667	F	69	UNKNOWN	6	3	61	9	8.2	304	0.4	3.884210526	38	109.3964615	37.33333333	88.08333333	103	11	21	0.7	143	4.4	95	1.2	13.4	29.6	0	0	0	0	0	0
2.58	2.504166667	53	2.9	78.4	M	59	WHITE	3	13	63	15	11.5	126	2.0504	54.27050794	39.252	93.47761538	36.7	98.24	122.2	12.4	21.5	1.55	143	3.7	103.5	1.1	11.9	29.65	0	0	0	0	0	0
1.88	1.722916667	52	3.3	62.2	M	88	ASIAN	4	6	40	14	11	176	0.62	12.7875	36.1	96.29590909	36.88	84.26086957	144.75	13.25	12.5	0.75	137.5	3.2	99.5	1	12.1	23.75	0	0	0	0	0	0
1.87	1.867361111	38	3.7	85.8	F	65	UNKNOWN	7	10	56	15	11.3	81.5	0.28	14.36417178	38.4	110.137	33	72.56666667	123.1111111	6.45	24	1.55	142	4.8	103.5	1.1	11.45	29.05	0	0	0	0	0	0
2.17	2.089583333	57	4.5	79.6	M	81	UNKNOWN	8	4	67	3	14.05	188.5	0.97	32.53488064	49.85	118.0714615	36.12222222	61.11764706	160.75	12.85	20	1.15	142	4	101.5	1.05	11.35	24.85	0	0	0	0	1	0
1.85	0.867361111	41	3.75	51.6	M	89	WHITE	7	3	48	7	12.65	261.5	1.58	28.66204589	45.4	94.95968182	36.63	71.05223881	121.4615385	10.35	19.5	0.65	134	3.8	93.5	0.95	10.5	25.8	0	0	0	0	0	0
1.82	1.803472222	15	3.8	85	M	35	OTHER	7	4	29	9	12.8	83.5	0.7526	43.84007665	41.763	111.1127692	36.69142857	77.42857143	186.4285714	7.5	26	0.85	138	3.65	103	1.05	11.4	25.85	0	0	0	0	0	0
1.97	1.836111111	35	3.65	64	F	62	WHITE	1	3	16	11	14.35	250.5	1.74	36.38197605	45.2	95.40696154	36.73	90.52173913	119.2	10.6	12	0.85	135.5	4.4	103.5	1.1	11.95	24.9	0	0	0	0	0	0
1.47	2.479166667	48	4.1	53.65	M	87	WHITE	3	7	43	7	10.45	251	1.0404	17.75933785	46.202	101.7254545	36.81	92.5	172.1666667	11.7	7.5	0.8	160.5	3.15	120.5	1.7	18.5	35.15	1	0	0	0	0	0
2.16	2.496527778	41	4.5	76.2	M	84	ASIAN	4	4	48	7	12.9	201.5	1.63	46.95856079	53.15	115.8902308	37.14833333	77.33333333	96	10.4	21	1.05	137	4.15	101	1.15	12.15	27.95	0	0	0	0	0	0
1.74	1.74	38	3.35	88.5	M	57	WHITE	8	10	49	15	13.5	187	1.20105	29.04678409	39.50525	106.6576538	37.05571429	69.95833333	104.75	5.85	14	0.8	134	3.9	105	1.4	14.8	38	0	0	0	0	1	0
1.76	1.775694444	47	4.2	99.2	F	53	UNKNOWN	4	10	64	15	13.15	398	1.21	16.79103015	48.05	126.1786154	36.84666667	104.6060606	170.3333333	10.3	24	1.8	138.5	3.9	107.5	1.05	12.45	26.75	0	0	0	0	0	0
1.7	0.752777778	31	4	100	M	83	WHITE	10	3	43	9	13.4	125	1.085	46.5248	45.425	123.7138462	36.922	86.125	107	7.9	18.5	1.3	143.5	3.9	109	1.45	15.95	27.9	0	0	0	1	1	0
1.66	1.550694444	61	3.4	59	M	74	WHITE	8	6	82	3	11.6	111	1.87	66.44396396	43.35	95.35872727	37.485	81.86956522	134	11.9	20.5	1.1	138.5	6.85	103.5	1.1	11.55	27.1	0	0	0	0	1	0
1.59	0.444444444	69	3.35	74.2	F	74	WHITE	6	9	104	3	9.45	551.5	1.159	6.652954216	39.295	97.48365385	36.61833333	78.92	74	13.35	41	2	145	4.85	111.5	1.3	14	26.8	0	0	0	0	0	0
1.54	1.469444444	27	3.1	64.4	F	65	UNKNOWN	3	4	25	10	10.9	155.5	0.94	20.42610932	35.7	87.47407692	36.40428571	92.125	123	9	167.5	33.3	135.5	6.5	95	1.35	14.05	22.65	0	0	0	0	0	0
1.5	1.45625	43	3.95	75	M	54	WHITE	4	4	40	9	14.85	216.5	2.0145	54.57992321	49.5725	115.6791364	37.715	78.96153846	131.5	8.7	14.5	1.05	138	3.85	99.5	1.25	13.75	29.75	0	0	0	0	0	0
1.84	1.894444444	37	3.8	88.8	F	74	UNKNOWN	7	4	35	13	10.8	162	1.11	28.12	43.55	123.9085455	36.65666667	82.59090909	118.6	11.65	14	0.55	142	3.3	110.5	1.45	15.95	26.9	1	0	0	0	0	0
2.12	1.947916667	61	2.5	80.3	M	54	OTHER	6	14	113	15	9.2	51	0.575	25.93137255	27.875	88.74053846	36.87833333	80.10526316	99	15.9	17	1.35	145.5	4.35	107	1.2	13	25.6	0	0	0	0	0	0
1.5	1.395138889	31	3.9	71.5	F	92	WHITE	10	2	38	11	12.7	207	0.53	12.6815942	41.65	112.281	37.14	96.84615385	127.75	6.3	8.5	0.65	136	3.95	99	1.75	19.3	33	0	0	0	0	0	0
2.11	1.991666667	44	3.7	76	M	81	WHITE	1	3	46	7	15.2	155	0.6171	22.39077677	40.0855	103.8499231	36.835	104.8214286	127.7142857	14.45	17.5	0.6	141	3.8	107	1.25	13.5	27.2	0	0	0	0	0	0
1.41	1.386805556	24	3	45.2	M	53	UNKNOWN	6	2	34	10	11.6	185.5	1.5481	29.04252291	37.7405	78.93981818	36.79666667	68.0625	135.75	10	11.5	0.75	141.5	3.75	105	1.35	14.75	29.7	0	0	0	0	0	0
1.23	1.220138889	45	3.9	54.7	M	84	WHITE	3	1	56	10	12.7	199	2.1352	53.14394774	49.676	99.54354545	36.844	103.6	142.6666667	8.55	24	1.7	137	4.9	103.5	1.05	11.75	36.6	1	0	0	0	0	0
3.34	1.589583333	53	4.5	53.9	M	54	UNKNOWN	7	4	52	5	11.65	194.5	1.08	29.11002571	50.4	107.871	37.39	75.97297297	166.7142857	10.55	15	0.9	139.5	2.8	108	2	20.95	34.1	0	0	0	0	0	0
2.01	1.992361111	51	4.7	100	M	51	WHITE	3	4	97	4	14.05	286.5	0.5852	13.48819616	49.926	134.1368462	37.62714286	88.76923077	116.8	15.6	16	1.1	138	5.45	99.5	1.05	11.25	25.6	1	0	0	0	0	0
1.15	1.2	55	3.35	55.5	M	74	WHITE	7	1	49	11	10	322	0.84	8.739130435	37.7	85.48688462	37.04	75.72413793	137	8.55	26.5	1.9	145	4.05	109.5	1.45	16.4	24.45	1	0	0	0	0	0
1.21	1.2	49	3	70.6	M	41	UNKNOWN	12	6	73	12	12.4	159	0.69	16.14339623	33.45	89.96261538	37.41666667	82.88461538	139	11.4	26.5	0.65	148	3.8	109.5	1.3	14.25	57.3	0	0	0	0	0	0
1.97	1.925694444	17	4.3	70.1	M	55	UNKNOWN	3	1	37	15	14.35	210	0.72	21.156	46.6	108.9988462	37.57333333	83.42307692	143.5	17.75	10.5	0.55	146	3.8	114	1.5	16.25	30.5	0	0	0	0	0	0
1.2	1.175694444	35	4	80.1	M	75	BLACK	10	3	31	12	10.5	210.5	1.86	37.11163895	49.3	120.2903636	37.01833333	84.09090909	105.5	7.9	18	0.9	140.5	4.3	104.5	1	12.15	27	0	0	1	0	0	0
1.53	1.395833333	26	3.6	67.6	M	75	WHITE	7	2	34	13	11.1	113.5	1.6	56.33127753	44	104.8570909	37.39666667	87.41176471	141.25	12.1	14.5	0.85	141	3.55	102	1.1	11.85	38.5	1	0	0	0	0	1
1.88	1.736111111	73	3.6	100	M	80	UNKNOWN	5	14	90	15	15.9	80.5	1.135	80.70484472	41.675	117.7578462	36.73166667	84.92857143	97	7.5	19	0.8	137.5	4.15	100.5	0.9	10.2	27.4	1	0	0	0	0	0
2.19	1.134027778	35	3.55	54.9	M	87	BLACK	9	1	41	15	11.8	171.5	0.73	17.83072886	39.15	94.48368182	36.48428571	84.30434783	138.8	8.6	23	1	138	4.3	101	1	10.6	30.5	0	0	0	0	1	0
1.65	4.715277778	36	4.3	74.2	F	60	ASIAN	3	12	56	13	12.55	133	0.28	11.36105263	44.4	120.2840909	36.57285714	88.92	102	10.5	23	0.6	141	3.3	104	1.1	11.6	29.1	0	0	0	0	0	0
1.72	1.675694444	60	3.2	169.3	M	48	WHITE	7	10	81	3	16	253	1.3886	28.10131225	38.943	156.2604615	36.88142857	103.5384615	136	7.05	23.5	0.85	143	3.8	105.5	1	11.25	40.65	0	0	0	0	0	0
1.05	0.968055556	46	3.8	84.8	M	92	UNKNOWN	8	11	39	8	10.85	170.5	0.9401	22.73332727	42.7005	110.9844615	36.58714286	78.95652174	124	10.3	20	0.9	138.5	3.45	103.5	0.9	10.3	27.1	1	0	0	1	0	0
1.1	1.100694444	60	4.5	53	F	69	ASIAN	8	6	86	3	13.6	175.5	1.5247	53.16902564	52.6235	107.1886364	36.445	108.7826087	101	7.7	11	0.85	141.5	3.65	106.5	1.1	11.85	25.6	1	0	0	1	0	0
1.11	1.921527778	35	3.7	58	F	79	WHITE	9	4	34	8	11.15	337	0.902	11.04213947	41.51	99.06754545	36.67	69.08695652	129	5.2	21	0.7	137	4.7	101	1.2	13.4	26.5	0	0	0	0	0	0
1.03	0.995138889	35	3.3	103.1	F	68	WHITE	4	5	24	12	13	159	1.97	53.15283019	42.85	127.3055455	36.575	88.68	102.3333333	21.8	26.5	1.35	136	4.7	99.5	1.3	15.05	30.35	1	0	0	0	0	0
2.63	5.688194444	30	4.5	64.1	M	68	WHITE	8	2	28	13	14.55	302	1.88	40.75927152	54.4	108.1276154	37.03285714	78.98809524	109	6.4	12	0.5	142.5	3.6	104	1.1	11.8	28.2	1	1	0	0	0	0
9.59	111.58125	38	4.1	82.7	M	83	UNKNOWN	9	1	29	15	11.6	186.5	1.89	48.19753351	50.45	114.1042308	36.97714286	92.53846154	150.25	6	21.5	0.95	137	4.05	103.5	1.9	20.6	32.85	1	1	0	0	0	0
1.56	9.361111111	31	4.5	74.8	M	83	WHITE	6	3	30	13	12.15	152.5	1.71	61.30770492	53.55	123.717	36.595	77.28	129.5	7.45	18	0.9	141	4.5	106	1	10.55	22.25	1	1	1	0	0	0
4.99	6.139583333	24	3.7	82.9	M	76	WHITE	7	2	25	15	13.05	166.5	0.73	21.17	40.65	108.2765385	37.955	82.12	122.2	16.65	20.5	0.6	147	3.4	115	1.3	13.95	30.35	0	1	0	0	0	0
2.14	2.177777778	40	3.5	80	M	82	UNKNOWN	8	3	55	12	10	229	1.65	25.21834061	43.25	112.7695455	37.18333333	62.35294118	240.6	9	7	0.7	141	4.2	105	1.1	12.2	27.15	1	1	0	1	0	0
3.19	4.141666667	33	3.8	59	F	81	BLACK	7	1	26	15	9.5	232.5	0.97	15.06107527	42.85	101.3147273	36.98	83.16	108.6666667	9.65	27	1.2	152.5	5.6	101	1.2	12.9	28.95	1	1	0	0	0	0
22.13	45.39375	32	4	125	F	70	UNKNOWN	4	3	39	15	16.5	261	1.25	31.6091954	46.25	139.7523077	36.76833333	94.08333333	87.2	9.6	9.5	0.9	139	4	109	1.05	11.4	28.65	1	1	0	0	0	0
18.7	18.73680556	27	2.7	86	F	64	WHITE	4	1	53	15	14.15	321	1.6616	19.77614579	35.308	105.4066364	37.045	79.88	134	5.6	23	1.8	142	4.3	109	0.95	10.3	29.3	1	1	0	0	0	0
1.46	1.481944444	30	3.25	113.7	F	60	WHITE	2	3	37	15	12.8	287.5	0.69	9.984	35.95	121.3354231	37.49833333	87.89655172	131.2	4.25	15.5	1.25	137.5	4.35	101	1.2	13.2	35.5	1	1	0	0	0	0
2.89	2.901388889	23	4.7	81.5	F	73	WHITE	7	1	22	14	13.9	261	0.6	15.0183908	50	122.2683846	37.58	88.29166667	105.3333333	13.05	38.5	0.9	139	4.1	108	1.35	14.85	20.35	1	1	0	0	1	0
5.74	5.736111111	31	3.9	71.05	M	87	UNKNOWN	4	1	28	14	12.65	195.5	1.36	34.32	45.8	103.6523077	37.17666667	86.95652174	114.8	30	23.5	1.05	142	3.65	102.5	1.15	12.5	21.65	1	1	0	0	0	0
2.53	2.579861111	23	4.7	94	F	74	WHITE	5	0	16	15	14.25	205	1.49	48.67939024	54.45	141.2520909	37.45666667	99.81632653	111	8.2	19	1	145	4	109	1.3	14.25	27.9	1	1	0	0	0	0
2.8	8.908333333	28	3.6	72.1	F	74	WHITE	4	2	34	12	13.4	183	2.07	54.56655738	46.35	99.85892308	36.74166667	81.875	98.66666667	8.95	31	1.35	153	4.3	117	1.1	11.95	23.75	1	1	0	0	0	0
8.88	10.47777778	17	5.3	91.5	M	25	WHITE	5	3	32	13	14.55	188.5	1.715	70.16033156	61.575	137.6177692	36.85333333	94	128	9	16	0.7	131	3.05	93	1.25	14.45	26.9	1	1	1	1	1	0
6.38	7.470138889	28	4.3	107.9	M	69	WHITE	4	2	36	14	12.2	195	1.04	27.97866667	48.2	133.249	36.805	102.7	84	18.35	10.5	0.75	136.5	3.8	103.5	1.35	14.5	24.05	1	1	0	0	0	0
11.84	12.96666667	34	3.95	82	M	54	UNKNOWN	4	4	35	8	11.7	247.5	3	56.01818182	54.5	120.9864091	37.09571429	76.56	138.8571429	13.95	16.5	1.7	143.5	6.45	116	1.25	13.75	26.25	1	1	0	0	0	0
6.46	40.50555556	27	3.5	70	F	30	WHITE	4	3	37	15	12.55	85	0.92	47.54235294	39.6	97.02269231	37.34142857	95.2	93	9.5	11	0.7	135.5	3.7	97.5	1.1	11.85	29.05	1	1	0	0	0	0
9.88	17.12291667	13	4.2	88.2	M	38	UNKNOWN	4	2	34	13	14.85	206.5	1.18	35.64	47.9	119.1216923	36.53	71.75862069	212	4.5	13.5	0.8	142	4.45	103.5	1	10.75	28.5	1	1	0	0	0	0
21.56	21.59930556	13	3.9	76.9	F	42	ASIAN	7	4	25	15	14.5	248.5	0.9991	22.73605835	43.9955	107.4053077	36.93571429	79.625	233.5	14.45	18	1.4	139	4.1	103	1.25	13.7	31.6	1	1	0	0	0	0
5.22	11.05972222	29	4.5	69.6	F	69	WHITE	12	3	42	12	11	199	1.01	25.12311558	50.05	111.6560769	36.87285714	74.09090909	134	18.35	36	8.8	140	4.6	97.5	2.2	22.9	41.7	1	1	0	0	0	0
1.11	4.041666667	41	4.6	60	F	68	UNKNOWN	6	6	44	10	14.25	226.5	1.01	29.22980132	51.05	113.9849091	37.13428571	77.89285714	102.5	9.2	17.5	1.05	139	3.9	101.5	1	10.7	28	1	1	0	0	0	0
9.77	9.902083333	31	4.05	70.4	F	67	WHITE	5	2	13	15	13.3	182.5	1.83	54.01257534	49.65	113.6805	36.99166667	76.08695652	136	12.45	13.5	0.95	141.5	4.65	103	1.1	12.2	26.9	1	1	0	0	0	0
1.96	18.14652778	21	4.4	89.6	M	49	BLACK	6	2	32	15	13.45	111.5	1.57	83.3296861	51.85	122.9978462	36.80666667	82.65517241	127	9.8	65	3.4	142.5	3.85	107.5	1.95	20.5	28.5	1	1	0	0	0	0
1.76	7.680555556	19	4.7	112	F	43	UNKNOWN	7	3	26	15	15.4	265.5	1.4933	40.71000151	54.4665	141.8353077	36.66083333	77.93333333	249.7777778	6.25	4.5	0.4	138.5	3.35	102.5	1.15	12.4	28.9	1	1	0	0	0	0
4.85	13.92986111	43	3.3	61	F	69	UNKNOWN	4	4	48	7	14.8	155	1.47	46.31922581	40.35	88.27084615	36.7175	91.94736842	120.8333333	11.25	10	0.8	131	3.9	95.5	1.4	15.45	26.6	1	1	0	0	0	0
3.27	10.32361111	32	4.4	122.75	M	72	WHITE	4	3	40	12	12.85	227	0.9398	23.40805815	48.699	144.2648462	36.88	75.84	94.7	10.5	19	0.55	144	4.35	104.5	1.1	12	29.5	1	1	0	0	0	0
3.87	6.061111111	27	4.2	80	M	62	WHITE	6	0	20	15	14.6	206.5	1.335	39.64271186	48.675	113.8610769	36.95285714	83.84210526	97	14.55	20	1.1	142.5	4.3	105.5	1.1	12.4	35	0	1	0	0	0	0
1.13	7.176388889	22	3.7	71.55	F	78	UNKNOWN	6	1	40	15	13.55	232	1.1016	23.80548103	42.508	100.9950769	37.09333333	83.88	126	21.5	34	7.2	136	3.7	97	1.1	11.9	35.1	1	1	0	0	0	0
24.35	27.81319444	30	3.8	100	M	57	UNKNOWN	4	8	74	8	13.4	90	1.49	84.30088889	45.45	120.7358462	36.86125	85.83333333	234.1666667	9.8	23	0.8	141	5.7	101	1.2	12.5	22	1	1	0	0	0	0
15.39	24.47222222	54	3.7	118	M	65	WHITE	6	9	50	11	14.05	314.5	0.96	15.86823529	41.8	130.7945385	36.66571429	74.03225806	154.4	10	17	1.05	135.5	4.15	104	1	11.15	29.4	1	1	0	0	0	0
2.28	8.465972222	42	3.2	60.5	F	84	WHITE	2	7	52	11	11.05	183	0.71	13.7189071	35.55	86.46107692	37.112	87.58333333	125	9.2	15	0.9	139	3.8	105	1.1	13	29	1	1	0	0	0	0
1.34	4.633333333	24	4.4	85.4	M	87	UNKNOWN	5	2	14	14	15.45	182	1.3104	48.9456	50.552	120.3033846	37.23166667	96.16666667	112.2	10	18.5	1.15	140	4.3	107	1.5	16.35	28.4	1	1	0	0	0	0
1.97	21.04097222	44	3.9	105.2	F	71	OTHER	2	6	34	12	11.35	79	1.125	63.03560127	44.625	125.5608462	38.09611111	92.5	113.6	5	17.5	0.9	137.5	4.05	98.5	1.15	12.25	36.3	1	1	1	0	0	0
4.59	18.27291667	27	3.8	71.4	M	71	OTHER	1	0	36	15	12.15	259	1.04	18.53930502	43.2	102.3878462	37.51222222	90.95652174	104.3333333	10.95	13	0.6	130.5	4.6	92.5	1	10.75	25.1	1	1	0	0	0	0
18.18	18.25138889	30	4.5	112	M	63	WHITE	3	4	52	11	14.6	199	1.09	35.98643216	50.45	138.8573077	37.29285714	82.48	135	15	59.5	4.3	141	4.7	108	1.25	14.05	26.55	1	1	0	0	1	0
4.46	10.48402778	29	4.1	69.5	M	62	BLACK	9	5	50	15	12.2	121	1.025	42.37231405	46.125	113.7426364	36.77833333	80.625	100	7.65	19.5	0.95	140.5	3.9	103	1.85	20.3	37.1	1	1	0	0	1	0
9.94	22.65416667	52	3.8	81.5	F	66	WHITE	4	10	98	10	10.25	271.5	0.7917	11.35790608	41.9585	118.3738182	37.00857143	82.34285714	135.5	9.75	20.5	0.9	142	3.75	105.5	1.1	11.95	30.35	1	1	0	1	0	0
2.85	4.868055556	34	4.3	62.7	M	78	WHITE	7	3	41	12	12.9	242	1.53	35.06987603	50.65	111.565	36.99285714	100.8125	164.8	10.35	12.5	1	140	4	100	0.95	10.4	26.45	1	1	0	0	0	0
6.54	249.5854167	25	3.95	53.7	F	47	ASIAN	6	0	29	15	9.2	305.5	0.86	10.22991817	43.8	99.52986364	37.37166667	86.80769231	107.25	10.6	15.5	1	140.5	3.85	100.5	1	11.3	28.55	1	1	0	0	0	0
2.97	8.418055556	29	4.1	71.8	M	75	WHITE	6	4	34	11	12.2	146.5	0.7	23.9003413	44.5	107.1114615	36.61833333	84.08	168.6	10	40.5	1.15	138.5	4.1	103	1.1	12.15	28.05	1	1	1	0	0	0
8.68	10.72430556	37	3.15	69.15	F	88	UNKNOWN	12	2	35	15	12.95	153	1.14	30.39441176	37.2	99.33177273	37.22111111	86.4	129.8	15.25	15.5	0.75	138.5	4.05	103.5	1	12.3	24.35	1	1	0	0	0	0
18.11	40.93402778	38	3.6	76	F	81	WHITE	6	3	34	15	13	186.5	0.4896	12.28594102	38.448	111.2258182	37.48428571	88.32142857	123.5714286	10.8	19	1.15	145	4.1	108.5	1.15	12.55	31.75	1	1	0	0	0	0
13.34	13.35625	26	4	66.5	M	36	WHITE	9	2	27	13	11.9	267.5	1.28	22.77682243	46.4	109.9790909	37.6825	75.08333333	144.2	17.2	6.5	0.45	144	3.95	114	1.2	12.75	26.7	1	1	0	0	0	0
1.04	6.036111111	42	4.2	44.4	M	92	WHITE	4	5	68	14	13	363.5	1.7024	25.57112517	50.512	96.20127273	37.09428571	85.23076923	171.1	5.4	11	0.55	142	3.6	103.5	1.2	13.05	25.9	1	1	0	0	0	0
2.42	27.22569444	27	4.6	79.2	F	77	WHITE	5	7	52	11	14.05	88	0.44	32.315	48.2	119.3038462	37.03	96.52	164	12.35	26.5	0.7	142.5	3.65	104	1.1	11.9	28.8	1	1	0	0	1	0
9.9	13.73958333	41	3.5	72.2	F	69	WHITE	5	10	44	15	10	233.5	0.564	8.453961456	37.82	106.8557273	36.85166667	86.4375	115	23.3	18	0.8	142	4.5	106	1.2	12.8	25.6	1	1	0	1	0	0
4.06	7.131944444	30	4.2	62.4	M	85	WHITE	7	1	30	15	12	202.5	1.48	36.83555556	49.4	102.57	36.8825	76.14814815	132.5	10.05	11	1.1	140.5	3.65	106.5	1.2	14.1	25.85	1	1	0	0	0	0
2.23	4.966666667	45	3.5	98	F	76	WHITE	12	6	57	11	12.4	299	0.651	9.449297659	38.255	126.4168182	36.73857143	86.08695652	147.9285714	10.2	21.5	1.2	139.5	3.75	109	0.9	10.65	22.95	1	1	1	1	0	0
1.88	25.86111111	40	4.4	60.3	M	92	UNKNOWN	3	2	30	13	12.95	226.5	1.27	31.94905077	50.35	104.2007692	36.87	82.87878788	140.25	8.6	25.5	0.6	134	3.95	97	0.9	9.5	37.9	1	1	0	0	0	0
4.45	16.58472222	28	4.6	50	M	73	WHITE	10	3	43	10	10.4	256	0.445	8.3159375	48.225	106.4030909	37.00625	93.80645161	133	5.6	21.5	1.75	142	3.65	102	1.1	11.75	30	1	1	0	0	0	0
1.77	8.640277778	24	4.4	75.5	M	79	WHITE	5	0	25	15	13.75	201.5	1.39	41.73449132	50.95	113.9521538	38.31888889	89.25	159.8333333	4.25	21.5	3.6	135.5	3.25	110.5	1.5	16.3	44.05	1	1	0	0	0	0
2.69	13.55416667	42	5.3	43.3	M	75	WHITE	8	3	42	15	11.35	225	1.77	47.32193333	61.85	111.7462727	36.88	78.15	98.57142857	9.25	18	1.05	139.5	4.35	106	1.2	12.95	26.9	1	1	0	0	0	1
5.01	5.047916667	36	3.9	70.2	M	83	WHITE	12	1	38	13	15.1	163	1.4	50.5803681	46	111.2953636	36.62166667	84.16071429	163	13.7	8.5	0.7	145	3.75	113	1.15	12.8	31.95	1	1	0	1	0	0
3.67	61.49444444	43	3.7	115.7	M	74	WHITE	8	6	40	15	13.05	140.5	0.9288	31.91964982	41.644	129.319	36.7	81.30769231	204.5625	12.25	18.5	1.4	140.5	4.4	108.5	1	10.9	70.75	1	1	0	1	0	0
12.23	24.10347222	35	3.25	66.65	F	42	BLACK	7	0	40	15	8.5	460.5	0.31	1.859663409	34.05	98.92531818	37.01	95.10714286	250.3333333	10.5	15	0.65	138	4.45	101.5	0.95	10.6	23.15	1	1	1	0	0	0
20.84	20.89513889	33	3.9	61.7	F	88	WHITE	8	3	45	15	10.65	346	1.18	14.16511561	44.9	104.8508182	36.84714286	98.82608696	93	10.7	17.5	0.85	141	3.75	106	1.85	19.85	57.65	1	1	0	1	0	0
4.97	5.067361111	43	3.75	88.5	F	91	UNKNOWN	8	3	28	14	12.05	166.5	0.58	15.74099099	40.4	122.9365909	36.98428571	87.68	119.75	10.5	56	3.15	124.5	5.35	89.5	1.4	15.2	61.3	0	1	1	0	0	0
17.77	17.76944444	37	3.3	115.6	F	67	WHITE	5	4	72	15	12.8	291	0.722	10.48016495	36.61	123.2988462	37.05428571	87.64	94.75	11.3	57.5	2.55	146.5	3.3	113	3.35	36.95	37.9	1	1	0	0	0	0
4.57	17.70069444	41	3.35	106.1	F	61	WHITE	6	7	48	15	12.95	213	1.71	34.82820423	42.05	117.9487308	36.78666667	100.0416667	107	13.5	14.5	1.05	139.5	4.1	110	1.25	13.45	26.6	1	1	0	0	0	0
24.99	27.14027778	30	4.3	97.05	F	63	WHITE	5	2	59	15	14.65	146.5	1.9832	85.2776	52.916	126.2883077	36.84	79.30769231	96.5	13.2	12	0.9	140	4	106.5	1.3	14.1	28.4	1	1	0	0	0	0
13.65	21.58263889	46	3.4	90	M	75	WHITE	7	7	51	15	13.9	287	0.68	11.19749129	37.4	118.8623636	37.37	83.12903226	226.4285714	6.75	7	0.6	137	3.6	103.5	1.55	16.75	30	1	1	0	0	0	0
6.69	14.13194444	31	2.3	56.6	F	92	UNKNOWN	7	4	26	15	12.1	130	0.67	14.34315385	26.35	77.16009091	36.575	90.70588235	100.5	11.65	13	0.7	141	3.2	101	1.1	12	28.7	1	1	0	0	0	0
15.97	20.07986111	38	4.6	68.9	M	71	UNKNOWN	6	3	32	15	13.15	309	1.71	33.47504854	54.55	120.7327273	36.51428571	85.04347826	155.6666667	5.8	12.5	0.65	136.5	4.05	99.5	1.1	12.1	25.7	1	1	0	0	0	0
50.18	49.84444444	30	3.3	115	M	79	UNKNOWN	3	4	42	12	14.1	158.5	0.47	13.79753943	35.35	122.9139231	37.222	65.13235294	198.4	15.1	9.5	0.6	141	3.8	105.5	1	10.6	29.5	1	1	0	0	0	0
38.01	37.84236111	26	2.3	69.3	M	19	UNKNOWN	4	10	63	15	7.3	75	0.495	11.0814	25.475	86.789	36.685	104.6111111	130	7.3	15.5	0.8	137	4.05	99	1.15	12.7	27.65	1	1	0	0	0	0
5.72	19.69722222	46	2.2	93.4	F	80	WHITE	3	3	41	13	11	281	0.48	4.133807829	24.4	92.67769231	36.76142857	91.2173913	123.3333333	11.7	11	0.95	137.5	4.95	105	1	11	31.1	1	1	0	0	0	0
12.68	23.77569444	40	3.7	65.1	F	76	WHITE	10	2	29	13	11.3	168.5	1.65	40.94154303	45.25	104.4506364	36.58714286	67.03846154	96	12.85	9.5	0.65	145.5	3.7	110.5	1.15	12.8	24.45	0	1	0	0	1	0
33.97	33.91597222	48	4.3	49	F	69	WHITE	4	5	58	8	10.7	108	1.348	57.4272963	49.74	101.1779091	36.834	113.1923077	171.5	14.9	20.5	0.95	143.5	4.55	110.5	1.2	12.5	26.8	1	1	0	0	0	0
1.5	8.476388889	38	2.8	86.35	F	87	WHITE	4	3	46	14	7.8	242.5	1.5015	13.52278763	35.5075	97.08884615	37.03666667	78.51724138	180.3333333	13.5	54	6.25	122.5	4.8	89	1.75	18.7	44	0	1	0	0	0	0
1.68	5.934027778	34	3.9	81	M	51	WHITE	6	3	33	10	12.6	430.5	0.44355	5.062960976	41.21775	119.4837273	36.575	86.17391304	109.6666667	7.5	14	0.45	138.5	4.35	104	1.2	13.05	28.55	1	1	0	0	1	0
3.84	8.802083333	49	2.9	59.9	F	91	WHITE	7	6	41	15	9.15	238.5	1.5122	16.82441384	36.561	88.59609091	36.1525	101.6153846	132.4	6.9	21	1.45	138.5	3.8	101.5	1.2	13	25.4	1	1	0	0	0	0
9.95	15.15138889	33	4.1	72.5	M	88	BLACK	7	7	59	9	12.75	176.5	1.545	45.75913598	48.725	116.0171818	37.14888889	74.67391304	125.5	6.85	12.5	0.95	139	4.5	105	1.05	10.95	27.4	1	1	0	0	0	0
7.01	11.93125	48	2.7	63.5	F	92	UNKNOWN	8	5	46	13	10	179	0.39	5.882681564	28.95	88.34754545	37.23142857	81.89655172	124.8	8.35	10	0.85	129.5	4.05	95.5	1.1	13	31.35	0	1	0	0	0	0
1.21	26.67916667	32	3.6	53	M	47	UNKNOWN	5	8	46	14	8.75	88.5	0.655	23.31355932	39.275	87.60553846	36.39714286	83.33333333	172.75	13.75	15	0.85	138.5	3.95	100	1.1	12	39.9	0	1	0	0	0	0
24.5	24.87777778	37	3.9	70.55	M	62	OTHER	6	2	33	12	9.75	319.5	1.3	15.47183099	45.5	111.5607273	36.98666667	76.74193548	118.6	9.95	24.5	0.75	142.5	4.8	110.5	1.35	14.6	27.95	1	1	0	0	0	0
51.69	23.76736111	54	3.3	69.1	M	69	WHITE	3	7	71	14	8.95	293.5	2.67	26.86829642	46.35	101.5273636	37	89.11538462	138.6666667	10.95	12.5	0.85	138	3.65	104.5	1	10.8	23.8	1	1	0	0	0	0
24.91	24.76875	13	4.3	84.6	M	34	WHITE	2	2	48	7	11.05	309	0.71	10.91768608	46.55	118.3011538	38.13636364	90.70833333	81.33333333	21.7	104.5	3.65	150.5	5.3	110.5	1.75	18.45	32.5	1	1	0	0	0	0
15.57	20.47638889	29	3.7	97.5	F	64	WHITE	5	3	20	15	13.9	93	0.83	45.89989247	41.15	117.643	36.29125	88.89655172	196.75	7.8	10	0.8	143	4	106	1.1	11.5	32.3	1	1	0	0	0	0
6.27	16.02361111	31	2.4	65	M	64	WHITE	3	7	41	12	9.2	89	1.11	27.53797753	29.55	77.436	37.58625	87.65714286	179.6	10.7	42	3.4	141.5	3.55	112	1.3	15.05	24.45	0	1	0	0	0	0
24.28	23.96875	23	2.5	80	M	22	UNKNOWN	3	12	53	13	8.6	126	0.4	6.825396825	27	97.87954545	36.76	77.84210526	82	19.65	16	0.85	141	3.7	102	1	10.7	26.1	1	1	0	0	0	0
21.79	23.77638889	55	2.1	46.4	M	65	UNKNOWN	7	11	113	15	12.85	150.5	0.68	12.19255814	24.4	66.44863636	37.12714286	77.82758621	157.6666667	9.45	14	0.55	137	3.75	108	1.1	11.5	27.9	0	1	0	0	0	0
23.58	23.48888889	26	1.9	70.75	M	49	UNKNOWN	6	2	39	13	10.4	335.5	1.43	8.422295082	26.15	73.67984615	37.046	75.37704918	180.5	15.5	24	1.25	139	4.8	108	1.2	12.95	29.75	1	1	0	0	0	0
5.44	16.74444444	42	4.4	67.5	F	89	WHITE	7	2	47	12	9.85	204	0.94	19.97039216	48.7	116.6932727	36.88833333	68.93877551	147.5	9.05	14.5	0.85	137.5	4.3	104.5	1.2	12.9	31	0	1	0	1	1	0
3.04	13.96458333	35	2.6	60.1	F	74	BLACK	10	9	49	14	8.25	376.5	1.33	7.577290837	32.65	77.27046154	36.79666667	85.43478261	146.2	19.15	21.5	1.55	150.5	4	107.5	1.2	13	26.7	1	1	0	0	0	0
3.32	13.20763889	48	3.4	77.85	M	86	WHITE	2	6	36	13	12.35	153.5	1.1772	32.20236352	39.886	100.5697692	37.03142857	90.18918919	183.0909091	11.8	15.5	0.8	139.5	4.2	104	1	10.75	28.1	1	1	0	0	0	1
12.21	19.47222222	26	4.1	56.05	M	69	UNKNOWN	1	1	24	14	11.75	263.5	0.59	10.78681214	43.95	103.5450909	37.45428571	70.52941176	144.5555556	14.8	28.5	1.85	136.5	3.35	105	1	11.2	24.9	1	1	0	0	0	0
6.14	19.27777778	64	3.4	126	F	45	UNKNOWN	7	11	76	10	11.4	437.5	0.82	7.264731429	38.1	146.1569091	37.54384615	75.57291667	164	11.6	13.5	0.8	143	5.2	107	1.1	12.05	28.8	1	1	0	0	0	0
8.7	15.50902778	33	3.8	62.8	M	82	WHITE	4	5	40	9	14.6	153	1.19	43.15111111	43.95	96.87061538	37.14833333	69.40625	103	10.8	11.5	0.8	135.5	4.05	98	0.9	9.3	31.9	0	1	0	0	0	0
14.54	18.02083333	46	2.25	78.4	F	63	WHITE	8	13	62	13	6	41	1.31	43.13414634	29.05	92.94395455	36.40272727	93.41666667	133.7142857	14.35	13	1.2	140	4.4	108.5	1.1	13.4	24.9	1	1	0	0	0	0
3.07	18.04861111	31	4.3	71.6	M	91	WHITE	3	4	35	11	14.35	153	1.185	47.79112745	48.925	109.9611538	37.254	71.63636364	143.25	16	9.5	1.1	135	3.5	100	1.2	12.75	26.35	0	1	1	0	0	0
1.72	3.809722222	33	3.4	50.2	F	81	WHITE	1	3	42	13	12.8	133	0.51	16.6881203	36.55	88.68672727	37.58857143	83.4	156	7.3	14.5	0.85	136	3.95	104	0.95	10.4	25.55	1	1	0	0	0	0
8.96	8.966666667	44	3.4	58.3	M	83	UNKNOWN	4	5	38	8	12.5	129.5	0.78	25.5984556	37.9	94.828	36.37285714	65.53225806	129.4285714	13.6	17.5	1	138.5	5.45	104	1.1	12	24.25	0	1	0	0	0	0
15.81	15.81041667	69	2.2	101.3	F	60	WHITE	7	13	87	3	13.5	146	0.23	4.678767123	23.15	109.5618182	36.82625	73.92592593	265.5	12.9	31	1.15	136	3.7	99.5	1.2	12.9	28.9	0	1	0	0	0	0
14.79	14.84583333	32	3.5	56.3	F	89	WHITE	5	3	30	12	10	405	0.94	8.12345679	39.7	94.80063636	37.25285714	87.54545455	94	13.7	79.5	3.8	139.5	3.9	101.5	1.25	14.65	95.15	0	1	0	0	0	0
15.45	15.50069444	67	3.3	78.4	F	58	WHITE	7	13	113	3	9.8	97.5	0.82	27.19876923	37.1	99.43361538	36.87166667	88.92	105.5	7.5	15.5	0.85	138.5	4.3	103	1.3	13.9	31.85	0	1	0	0	0	0
12.6	14.78472222	28	4	64.7	M	69	UNKNOWN	8	2	29	12	12.2	164.5	0.42105	12.4907234	42.10525	108.6143636	37.055	70.4	111.5	14.7	23.5	0.6	145	3.95	108.5	1.15	12.6	24.9	0	1	0	0	0	0
14.21	14.02013889	34	3.6	101.6	F	70	WHITE	10	2	46	10	12.85	153.5	0.63	18.98618893	39.15	118.7843077	37.07166667	74.26086957	107	7.9	37.5	1.4	143.5	4.2	110	1	12	23.15	1	1	0	0	0	0
2.2	8.048611111	53	3.4	51	M	87	WHITE	2	5	53	5	11.4	220.5	2.09	36.7385034	44.45	89.29327273	36.74571429	97.09090909	106.5714286	6.15	26.5	1.75	130.5	4	97.5	1.15	13.5	26.4	1	1	0	0	0	0
13.82	13.74375	30	2.9	66.96666667	M	83	WHITE	8	3	30	13	12.85	135	0.646	17.83199259	32.23	93.95390909	38.58090909	82.125	240.9772727	7.9	20	1.05	142.5	3.9	108.5	1.05	11.7	28.65	0	1	0	0	0	0
13.54	13.35347222	27	4.6	80	F	66	OTHER	7	3	55	11	16.7	146.5	0.84	44.04696246	50.2	119.8170769	37.09	82.796875	136.1666667	13.8	18.5	1.1	139	4.45	103.5	1	11.05	26.8	1	1	0	0	0	0
9	11.78541667	36	4	51.6	M	86	WHITE	6	7	35	9	11.05	155.5	0.36	10.23279743	41.8	98.68218182	37.38666667	89.3125	157.5	8.2	13.5	0.7	138	3.65	104.5	1.2	14.1	30	1	1	0	0	0	0
13.82	13.69791667	33	3	71	F	60	UNKNOWN	11	5	45	15	10.45	83	0.38	14.35301205	31.9	90.21923077	36.24714286	71.8	141	19.9	27	0.55	151.5	3.5	117.5	1.15	12.65	29.8	1	1	0	0	1	0
12.71	12.59722222	76	2.75	130	F	57	UNKNOWN	4	17	122	3	9.1	123	0.15	3.051829268	28.25	139.5111364	36.90714286	88.10344828	146.5	16.15	93.5	1.9	146.5	5.05	106.5	1.2	12.65	27	0	1	0	0	0	0
13.56	12.60625	49	4.7	100	M	75	WHITE	5	9	61	8	13.05	230	0.67	17.86715217	50.35	145.8011818	36.84857143	92.71428571	122.25	8.5	23.5	1.85	137.5	4.45	102.5	1.2	13.2	31	0	1	0	1	0	0
13.17	12.2625	53	4.5	93.6	M	66	UNKNOWN	9	7	88	4	13.05	225	1.09	28.449	50.45	137.9708182	37.00714286	102.4666667	101	11.7	25	1.7	140	4.6	103.5	1.05	11.35	28.45	0	1	0	0	0	0
12.48	12.54444444	55	3.4	85.25	F	69	UNKNOWN	4	5	64	7	12.3	189.5	0.825	18.20659631	38.125	105.3171538	36.7575	77.76	87.5	7.2	13	0.8	144	4.4	104	1.4	15.6	41.4	1	1	0	0	0	0
12.74	12.55763889	49	1.9	94	F	55	WHITE	6	9	97	12	10.95	516.5	1.145	4.61214424	24.725	99.56009091	36.87142857	72.23333333	137.3333333	9.75	13	0.85	135.5	3.95	97	1.55	17.3	31.2	1	1	0	0	0	0
11.24	11.13333333	23	4.2	107.9	M	73	WHITE	7	3	17	6	11.8	212	0.81	18.93566038	46.05	144.3458182	36.53666667	86.96153846	92	8.8	17	1.05	145.5	3.5	110	1.25	13.2	27.25	0	1	0	0	1	0
10.99	10.87638889	40	3.95	95.5	M	82	BLACK	7	5	42	8	12.25	146.5	2.49	82.24223549	51.95	120.0824231	38.08555556	73.04166667	150	10.65	80	3.25	135.5	4.25	102	1.35	14.25	30.3	1	1	0	0	0	0
7.85	8.738888889	46	2.9	54.4	F	70	UNKNOWN	6	4	25	15	15.1	152	0.49	14.11651316	31.45	84.42609091	38.67666667	66	102	13.4	10	0.7	139.5	3.65	106.5	1.1	11.85	32	1	1	0	0	0	0
10.39	10.31597222	44	3.6	75	F	80	WHITE	6	6	23	9	12.5	198.5	1.22405	27.74924433	42.12025	110.4676364	36.88	80.08695652	162.3333333	9.65	10.5	0.85	138.5	3.95	106.5	1.1	12.1	27.6	1	1	0	0	0	0
5.3	20.25972222	60	2.4	95.4	M	73	WHITE	3	6	71	11	8.5	381	0.8	4.283464567	28	108.0665455	37.8	100.5517241	164.6	8.6	15	0.95	139	3.75	103.5	1.6	16.9	32.55	1	1	0	0	0	0
3.74	3.763194444	42	3.55	86.2	M	79	UNKNOWN	8	4	44	7	13.4	145.5	1.64	53.61841924	43.7	108.1601154	37.375	72.59259259	157.8	16.4	17	1	141	3.5	104	0.9	9.6	19.4	1	1	0	0	0	0
9.5	9.324305556	37	4	100.45	M	77	UNKNOWN	4	5	51	7	12.7	134	0.56	21.22985075	42.8	124.0025385	36.89	78.74193548	156.3333333	12	12	0.7	145	4.05	105.5	1.1	11.75	23.85	0	1	0	0	0	0
5.4	8.959722222	36	4.2	77.5	M	60	OTHER	6	4	53	8	15.9	243	1.188	32.648	47.94	112.2572308	36.79142857	86.95833333	175.75	9.4	14.5	0.8	137.5	3.75	102.5	1.2	13.25	22.15	0	1	0	0	0	0
5.63	7.9125	48	4.4	70.5	F	80	UNKNOWN	12	5	48	7	14.65	243.5	1.2	31.76673511	50	110.7444615	36.89571429	78.64	143.8333333	13	18	1.05	139	4.3	102.5	1.2	12.7	24.95	0	1	0	1	1	0
6.03	8.470138889	55	3.65	51.8	M	88	WHITE	5	4	39	12	13.05	339	2.2	30.9119469	47.5	93.62231818	36.90428571	87.57692308	111.6666667	7.75	16	1.4	144	3.85	105.5	1.25	13.65	24.95	1	1	1	0	0	0
5.78	5.779861111	42	3.6	50.2	M	77	WHITE	13	4	72	7	14.65	236	0.23	5.139915254	37.15	91.66472727	36.78714286	86.92	130.6	5.75	9	0.65	138	5.65	98.5	1	10.75	25.5	1	1	0	1	1	0
8.56	8.558333333	26	4.5	95.9	M	74	WHITE	4	4	35	6	11.8	180.5	1.41	41.47977839	52.05	128.5285385	37.07444444	91.51851852	117	14.15	23	2	141	3.65	106	1	11.3	29	0	1	0	0	0	0
5.22	6.124305556	40	3.1	65.8	F	92	WHITE	8	5	45	12	12.8	201.5	2.01	39.58153846	41.05	96.04736364	36.97363636	102.8	117.75	7.3	19	0.65	143	4.05	106.5	1.35	14.55	25.5	1	1	0	0	0	0
7.66	6.748611111	35	3.2	90	F	67	WHITE	6	2	42	10	8.75	470.5	0.73	4.344314559	35.65	105.3864615	36.65142857	85.4	117.3333333	6.1	18	0.8	135.5	3.75	105.5	1.25	14.3	34.7	1	1	0	0	0	0
5.65	6.823611111	18	3.3	46.7	M	65	OTHER	6	0	19	12	12.55	247	1.1881	19.92111802	38.9405	84.54409091	37.74571429	64.2962963	146	6.9	24.5	0.85	141	3.9	106.5	1.1	11.65	35.7	1	1	1	0	0	0
3.28	7.15625	32	4	58.3	F	90	WHITE	6	2	31	13	12.9	218.5	1.53	36.13180778	47.65	103.762	37.03833333	108	106.6666667	7.1	11	0.25	141.5	3.75	102	1.05	11.25	30.1	0	1	0	0	0	0
7.06	7.125	42	4.35	102	M	77	WHITE	4	4	48	10	13.4	152	0.73	27.99453947	47.15	130.2084231	36.85166667	67.73529412	105.25	6.8	21	1.25	141	4.6	103	1.2	12.95	28.85	0	1	0	0	0	0
1.79	1.810416667	29	4.1	51.7	F	92	WHITE	5	1	33	13	11.7	281	1.06	18.09544484	46.3	100.247	37.36125	79.69230769	153.25	22.15	17.5	0.85	149	6.05	116	1	11	26.1	1	1	0	0	0	0
6.71	6.574305556	38	3.5	60.2	F	79	WHITE	4	2	32	6	8.35	159.5	1.87	34.2637931	44.35	90.73561538	37.84444444	100.0697674	129	12.45	14.5	0.8	142	4.6	109.5	1.3	14.05	25.45	1	1	0	0	0	0
5.13	5.188194444	43	2.8	81	M	87	UNKNOWN	10	6	45	15	8.05	261.5	1.51	13.01544933	35.55	93.65661538	37.25285714	79.6	106.2	11.1	26	0.75	136	2.95	91	2.35	25.65	32.25	1	1	0	0	1	0
3.66	5.104166667	56	2.6	69.6	M	85	WHITE	2	12	52	6	11.75	145.5	0.78	16.37731959	29.9	91.48345455	36.76916667	101.0714286	226.4	11.55	14.5	0.6	137.5	3.65	104	1.35	14.6	31.5	1	1	0	0	0	0
4.36	4.852777778	40	3.1	74.3	M	64	OTHER	1	5	69	13	13.7	342.5	1.088	13.4912	36.44	93.82530769	37.39384615	93.10810811	131.5833333	11.35	23.5	1	140	3.7	106	1	11.15	24.8	1	1	0	0	0	0
4.09	1.464583333	58	3.65	105	F	50	UNKNOWN	7	9	82	3	11.35	355.5	4.03	46.96281997	56.65	133.9575909	36.68666667	77.96	138.4	14.1	13.5	0.95	142	2.95	107	1.1	11.6	32.85	1	1	0	0	0	0
1.81	4.195138889	41	3.5	96.2	M	88	WHITE	5	3	37	12	7.7	199	0.6615	8.958505025	38.3075	113.831	36.65857143	80.96296296	138	11	25.5	1.2	141.5	4.3	108	1.45	15.7	25.6	1	1	0	0	0	0
2.68	4.025694444	30	4.2	75	F	83	WHITE	6	2	18	12	11.45	171	0.7	19.68596491	45.5	110.6533846	36.36444444	79.92	212.8823529	8	8	0.55	141	4.05	103.5	1.1	11.85	29.25	1	1	0	0	0	0
3.92	3.73125	52	3	95.3	F	53	OTHER	3	9	93	4	10.35	223	1.0235	14.25097534	35.1175	105.8086154	36.88	98.26829268	143.3333333	11.5	18.5	1.05	142	4.1	108.5	1.1	11.9	26.25	1	1	0	1	0	0
1.78	3.159027778	31	3.7	61	F	76	WHITE	1	5	40	10	13.3	116	1.42	60.23982759	44.1	101.3420909	36.90428571	79.93023256	157.8	10.15	12.5	0.75	144.5	3.9	109.5	1.1	11.95	30.6	1	1	0	0	0	0
1.66	3.685416667	42	3.2	33.45	F	89	UNKNOWN	6	2	52	12	12.2	531	0.735	5.403841808	35.675	73.00918182	37.31333333	72.10714286	265.2666667	8.45	9.5	0.75	139.5	3.7	101.5	1.1	11.95	28.5	0	1	0	0	1	0
3.02	3.179861111	35	3.7	90.43333333	F	85	WHITE	4	3	41	8	11.8	233	0.47	8.80695279	39.35	113.1094615	37.825	78.7625	153.8	9.15	32.5	1.55	134	4.1	96	1.4	15.3	32.9	0	1	0	0	0	0
2.61	3.341666667	38	2.8	103.9	M	71	UNKNOWN	4	5	48	11	13.5	311.5	0.8294	10.06462921	32.147	120.4670909	37.10333333	79.44	99.25	14.45	21.5	1.45	144	3.05	107	1.05	11.4	27.4	1	1	0	0	0	0
2.53	0.44375	43	4.2	55	M	73	ASIAN	17	3	27	12	14.3	119.5	1.3176	66.22180418	48.588	104.238	36.49857143	84.65517241	138.4	9.85	11.5	0.65	133	3.8	101	1	10.7	28.8	0	1	0	0	0	0
2.28	2.914583333	60	4.2	79.4	M	61	UNKNOWN	7	5	65	4	13.05	161	1.85	62.98043478	51.25	122.7376364	37.22333333	83.04347826	141	8.1	23.5	1.1	141	3.85	108	1.85	20.25	29.05	1	1	0	0	0	0
2.77	2.511111111	39	3.8	60	F	92	WHITE	6	5	48	8	12.6	148	0.27	8.734864865	39.35	102.0729091	37.81714286	85.625	214	9.3	19	0.9	137	4.1	102	1.3	14.15	27.4	1	1	0	0	0	0
2.81	2.877083333	45	2.8	51.8	M	73	WHITE	4	8	58	8	8.6	116	0.455	9.445172414	30.275	74.92369231	37.27857143	74.45833333	107.1666667	5.15	15	1	138	3.6	104	1.4	15.4	55.9	1	1	0	0	0	0
2.89	2.663888889	42	2.1	85.1	F	78	BLACK	4	2	45	14	8.65	217.5	1.03	8.602275862	26.15	95.79027273	36.87	78.46296296	134	11.7	20	0.95	141.5	4.7	106	1.1	11.9	28.95	1	1	0	0	0	0
2.18	2.090277778	44	1.9	85	F	52	UNKNOWN	11	14	123	15	12.15	115	0.758	15.21602609	22.79	82.82176923	36.678	90.19230769	117	6.95	20	1	137	4.35	106	1.25	13.6	23.8	1	1	0	1	1	0
1.96	2.165972222	36	4.3	44.85	F	88	ASIAN	8	1	21	15	11.6	148	0.87	29.32135135	47.35	92.8	36.6	133	121	10.65	18.5	0.85	138	4.2	103	1	10.6	27	0	1	0	0	0	0
2.07	2.640277778	27	3.9	56	M	86	WHITE	6	2	41	15	9.75	206	0.7	12.9211165	42.5	100.5291818	37.035	97.39130435	90.25	9.45	17	0.9	139.5	4.1	102.5	1.1	11.6	35	0	1	0	0	0	0
2.06	0.594444444	39	4.05	60.2	M	52	UNKNOWN	2	5	64	9	12	235	1.96185	40.57272766	50.30925	105.9470455	36.88714286	89.45454545	111	29.1	19.5	1.55	143.5	3.8	115.5	1.2	13.3	30.85	1	1	0	0	0	0
1.19	1.983333333	52	4.1	80	F	88	WHITE	2	6	76	4	12.5	146	1.78	62.48287671	49.9	121.7035455	37.111	87.56521739	127.375	8.35	69.5	1.3	146.5	3.85	118.5	1.4	15.25	27.95	1	1	0	0	0	0
1.96	0.979166667	70	4.7	85	M	64	OTHER	5	7	88	3	14.7	239	1.0902	31.51544686	52.451	134.4284545	36.61428571	104.84	121	8.65	14.5	0.9	141.5	3.95	103	1.1	12.35	26.7	1	1	0	0	0	0
2	1.99375	30	4.4	63.3	F	38	UNKNOWN	3	3	59	13	11.8	304.5	0.89	15.17530378	48.45	113.5089091	36.91	77.23809524	148.6666667	13.25	9	0.7	143	6.1	108	1.15	12.2	25.95	1	1	0	1	0	0
2.39	2.052083333	35	4	129.55	M	75	BLACK	3	3	27	9	11.7	308	1.13	17.17012987	45.65	157.7824545	36.84333333	92.72727273	101	12.85	12	0.85	134.5	5.1	96	1.1	11.85	28.1	1	1	0	0	0	0
1.86	2.593055556	42	4	50	M	89	WHITE	6	1	41	12	10.95	171	0.59	15.1122807	42.95	97.46909091	37.415	118.1666667	215.8333333	11.8	19.5	0.65	140	4.4	100.5	1.15	12.55	30.9	1	1	1	0	0	0
1.96	1.918055556	36	3.1	104	F	65	OTHER	4	1	49	11	13.15	171.5	2.64	62.75195335	44.2	125.0099091	36.99	77	202	23.7	9	0.8	142	3.75	106.5	1.25	13.65	24.45	1	1	0	0	0	0
1.69	1.551388889	47	3.2	58.1	F	63	UNKNOWN	4	5	41	11	10.5	229	0.91335	13.4011179	36.56675	91.69836364	36.83285714	81.36	117	12.65	11.5	0.95	137	3.35	98	1.1	12	29.7	1	1	0	0	0	0
1.36	1.365277778	54	3.6	75.8	F	63	OTHER	5	4	88	3	13.85	210.5	1.1234	26.60937007	41.617	111.0741818	36.7325	88.515625	137.3333333	8.35	38.5	2.15	144.5	4.15	110	1.1	11.4	24.9	1	1	0	0	0	0
1.01	1.90625	31	3.7	50.5	M	88	WHITE	3	3	33	9	11.2	235	0.69	12.16748936	40.45	93.38118182	37.11142857	73.4516129	114	14	15	1	141.5	5.8	108.5	1.25	13.65	24.1	1	1	0	0	0	0
2.47	2.53125	51	3.8	90.1	M	75	OTHER	1	6	34	15	10.7	142	1.79	51.25450704	46.95	114.3846154	37.40875	92.47826087	106.75	9.3	51.5	1.3	157	3.95	123.5	1.7	18.6	26.3	1	1	0	0	0	0
1.12	1.12	30	4.2	81.8	M	38	OTHER	3	4	31	10	13.7	442.5	1.4883	19.35294508	49.4415	115.0158462	37.51266667	86.4375	234.8571429	5.4	22	1.1	143	3.85	108.5	0.9	9.65	33.7	1	1	0	0	0	0
